# Supplementary material for: Acute kidney injury in COVID-19 pediatric patients in North America: Analysis of the virtual pediatric systems data
Source: PLoS One. 2022 Apr 26;17(4):e0266737. doi: 10.1371/journal.pone.0266737 (PMC9041802; doi:10.1371/journal.pone.0266737)
Supplement: S2 File — (XLSX) [file pone.0266737.s002.xlsx]

## Sheet: Data
Sno	Sno	Age	Gender	Race	Ethnic	IsReadmission	Weight	Height	BMI	BMIZ	Obesity	BaselinePCPC	BaselinePOPC	Cardiovascular	Dermatology	Endocrine	Gastrointestinal	Hematology	Metabolic	Neurologic	Respiratory	Oncology	PIMTwScore	PIMTwProb	PIMThScore	PIMThProb	PRISMFProb	SystolicBP	SystolicBPZ	DiastolicBP	DiastolicBPZ	egfr	HeartRate	RespRate	Temp	pH	PCO	Hb	WBC	Pl	PT	PTT	SodiumSerum	Pot	Bicarbonat	BUN	Creatinine	Glucose	TotalCalcium
486	1	2	Female	White	NHL	0	5							Yes	No	No	No	No	No	No	No	0	-4.49	1.11	-4.68	0.92	0.0170126	111		51			170	87	37.6								136		21	6.06926	0.2	141.57	9.2
2218	2	5	Male	White	NHL	0	65.5							Yes	No	No	No	Yes	No	No	Yes	0	-3.04	4.58	-3.23	3.82	0.00866707	117		73			100	25	36.9	7.39	44.9	10.8	8.8	134	14.6	26.8	143	5.2	23	4.99821	0.6	157	8.5
2264	3	5	Female			0	61.8							No	No	No	No	No	No	No	No		-4.37	1.25	-4.51	1.08
1681	4	3	Female			1	10.9							Yes	No	No	No	No	No	No	Yes	0	-4.73	0.87	-4.89	0.75	0.00517617	109		74			106	35	36.8								140	4.7	23	4.28418	0.25	95	10
1754	5	2	Female	White	NHL	0	6.3							No	No	No	No	No	No	No	Yes		-4.48	1.12	-4.66	0.94
1790	6	5	Male	Non-white	HL	0	49.1							Yes	No	No	No	No	No	No	No		-3.05	4.53	-3.87	2.05
90	7	3	Female	White	NHL	0	14.6	93	16.8806	0.823897	No			Yes	No	No	Yes	Yes	No	No	Yes	1	-4.52	1.08	-4.71	0.9	0.0127141	99	0.804781	51	0.43309	190.65	137	38	37								136	4.1	26	1.07105	0.2	87	9.2
2135	8	4	Female	Non-white	NHL	0	52.5	140	26.7857	3.47911	Yes			Yes	No	No	No	Yes	Yes	No	No		-4.59	1	-4.78	0.83
2430	9	4	Female	Non-white	NHL	0	46.4	122	31.1744	3.77672	Yes			No	No	No	No	No	No	No	No	0	-4.84	0.78	-4.94	0.71	0.00604765	117	1.63329	57	0.267345		160	46	38.4
1024	10	4	Female	Non-white	NHL	0	49.1					1	1	Yes	No	No	No	No	No	No	No	0	-4.42	1.18	-4.59	1.01		105		61			158	56	37.8	7.34	33	10.3	11.1	150		38	131	3.7	22	6.06926	0.72	121	8.2
566	11	6	Male	Non-white	NHL	1	99.8							Yes	Yes	Yes	Yes	No	Yes	No	Yes	0	-6.42	0.16	-6.11	0.22		121		85			96	16	37	7.24	26	15.5					135		12			233.53
2534	12	5	Female	Non-white	NHL	0	82.1	172	27.7515	3.10168	Yes			No	No	No	No	No	No	No	Yes	0	-4.45	1.15	-4.63	0.97	0.0457895	140	3.63545	63	0.524167	23.7441	112	35	37.2	7.28	31	12.6	23.9	252	15.6	26.4	147	4.2	11	14.9946	2.97	157.3	8.4
961	13	6	Male	Non-white	HL	0	52							No	No	No	No	No	No	Yes	No		-4.74	0.86	-4.98	0.69
2299	14	5	Male	Non-white	HL	1	38.09	122.4	25.4242	2.56092	Yes			Yes	No	No	Yes	No	Yes	Yes	Yes		-3.13	4.19	-3.43	3.15
1614	15	3	Male	White	NHL	0	18.5	107	16.1586	0.976406	No			Yes	No	No	No	No	No	No	No	0	-2.98	4.84	-3.82	2.15	0.00604765	104	0.60848	71	1.79127		143	39	37.2
2478	16	2	Female	White	NHL	1	8.29							Yes	No	No	No	Yes	No	No	No		-3.16	4.07	-2.84	5.53
1934	17	6	Male	White	NHL	0	38	139	19.6677	2.9415	Yes			No	Yes	Yes	No	Yes	Yes	Yes	Yes		-4.63	0.96	-4.81	0.8
1438	18	5	Male	Non-white	NHL	0	77.1	180.3	23.7172	3.07864	Yes			No	No	No	No	No	No	Yes	No	0	-4.86	0.77	-4.96	0.69	0.0543936	125	2.23526	89	2.76493	44.5319	118	26	36.6111	7.32	31	13.3	21.4	136	15.5		146	4.5	15	7.14031	1.66	204.6	7.5
1202	19	5	Male	Non-white	NHL	1	39.7							Yes	No	No	Yes	Yes	Yes	No	No		-2.8	5.75	-3.64	2.56
152	20	4	Male	Non-white	HL	0	45.76	145.2	21.7046	3.18333	Yes			No	No	No	No	No	Yes	No	No		-4.38	1.23	-4.53	1.06
789	21	5	Male	Non-white	HL	0	70.1							Yes	No	No	No	No	Yes	No	Yes		-4.62	0.98	-4.8	0.81
1333	22	6	Female	Non-white	NHL	1	59.5	157.5	23.9859	0.0721117	No			No	No	Yes	No	No	No	Yes	No		-6.39	0.17	-6.14	0.22
1264	23	5	Male	White	NHL	0	82							No	No	No	No	Yes	Yes	Yes	Yes	0	-1.89	13.08	-2.69	6.37	0.0368005	159		85			110	30	36.5	7.195	46	14.6	13.2		14.5	34	141	4.2	19	7.14031	1.09	307.34
1492	24	5	Female	White	NHL	0	57.6							Yes	No	No	No	Yes	Yes	No	No		-4.55	1.05	-4.74	0.87
726	25	3	Male	Non-white	NHL	0	12.9	90	15.9259	-0.73406	No	1	1	No	No	No	No	No	No	No	No	0	-4.77	0.84	-4.91	0.73	0.0133134	112	#N/A	66	#N/A		145	41	37	7.43	26
1900	26	5	Male	Non-white	HL	1	109.49	176.9	34.988	2.52136	Yes			No	No	No	No	Yes	No	No	Yes		-4.77	0.84	-4.98	0.69
1153	27	6	Male	Non-white	NHL	1	56.99	174.8	18.6516	3.47711	Yes			Yes	No	No	Yes	Yes	Yes	Yes	No		-4.83	0.79	-4.94	0.71
1971	28	4	Female	Non-white	HL	0	33.7	142	16.713	2.34766	Yes			Yes	No	No	No	No	No	Yes	Yes		-3.37	3.33	-3.41	3.2
1812	29	5	Female	Non-white	NHL	1	77	174	25.4327	3.30025	Yes			Yes	No	Yes	No	No	Yes	Yes	Yes	0	-6.46	0.16	-6.12	0.22	0.0901479	125	#N/A	92	#N/A	56.1732	124	34	36.1	6.87	39	15.9	31.73	329			137	7.9	7	12.4955	1.27	698.17	7.7
1649	30	5	Female	Non-white	NHL	0	68.3	158	27.3594	0.170829	No			No	No	No	No	No	No	No	Yes		-4.74	0.86	-4.98	0.69
1412	31	5	Female	Non-white	NHL	1	99							Yes	No	No	No	No	No	Yes	Yes	0	-3.41	3.2	-3.44	3.12	0.00517617	141		72			127	34	37.1	7.35	42
382	32	3	Male			1	9							Yes	No	No	Yes	No	No	Yes	Yes		-4.73	0.87	-4.97	0.69
1609	33	2	Female			0	11.2							No	No	No	No	Yes	Yes	No	Yes	1	-4.7	0.9	-4.97	0.69	0.00604765	134		72			170	61	39.1
2587	34	6	Female	Non-white	HL	0	52.4							No	No	Yes	No	No	No	No	No		-5.98	0.25	-5.84	0.29
791	35	5	Female	White	NHL	0	81.5							No	No	No	No	No	No	Yes	No	0	-4.83	0.79	-4.97	0.69	0.00517617	143		98			102	40	37.1
885	36	1	Male	Non-white	NHL	0	3.3	53	11.748	-0.15829	No			No	No	No	Yes	No	No	No	Yes		-4.23	1.44	-4.29	1.35
1337	37	5	Female	Non-white	NHL	0	82.5	167.6	29.3701	1.86695	Yes	1	1	No	No	No	No	No	No	No	Yes	0	-6.22	0.2	-6.13	0.22		137	#N/A	79	#N/A	114.527	133	34	36.9								141	3.5	16	3.57015	0.6	118	9
929	38	6	Male	Non-white	NHL	0	34	141	17.1018	3.37737	Yes			No	No	No	No	Yes	No	Yes	Yes		-4.42	1.18	-5.75	0.32
939	39	5	Female	Non-white	NHL	0	169.2							No	No	No	No	Yes	Yes	No	Yes		-4.84	0.78	-4.97	0.69
506	40	2	Male			0	9.99							No	No	No	No	No	No	No	Yes		-6.36	0.17	-6.08	0.23
47	41	5	Male	Non-white	NHL	0	102.8							Yes	No	No	No	No	Yes	Yes	Yes		-3.51	2.91	-4.65	0.95
79	42	3	Female			0	18.3	107.5	15.8356	2.56904	Yes			No	No	No	No	No	Yes	No	No		-4.63	0.96	-4.81	0.8
2040	43	3	Female	Non-white	HL	0	14.6							No	No	No	No	Yes	No	Yes	No		-4.81	0.8	-4.93	0.72
322	44	5	Female	Non-white	NHL	0	66.3							No	No	No	No	No	No	No	Yes		-4.72	0.88	-4.9	0.74
274	45	4	Female	Non-white	NHL	1	17.9	111	14.528	-29.547	No			Yes	No	No	Yes	No	No	Yes	Yes		-3.38	3.29	-3.42	3.17
1660	46	3	Female	Non-white	HL	1	10.49	71.9	20.2917	2.27887	Yes			No	No	No	Yes	No	Yes	Yes	Yes		-2.88	5.31	-3.73	2.34
1715	47	1	Male	Non-white	NHL	0	4.41							Yes	No	No	No	No	No	No	No	0	-4.06	1.7	-4.32	1.31	0.0207068	89		58			123	76	36.8	7.43	35	19	6.64	166			136	4.1	20	3.57015	0.42	56	8.1
652	48	5	Male	Non-white	NHL	0	100							No	No	No	No	No	Yes	No	Yes	0	-4.54	1.06	-4.72	0.88	0.0127141	113		60			123	30	39.2	7.38	35.6	12.7					136	4	21	16.0657	1.4	128	8
1138	49	2	Male	Non-white	NHL	0	8.3	59	23.8437	3.41769	Yes	3	3	No	No	No	No	No	No	Yes	Yes	0	-4.64	0.96	-4.82	0.8	0.00930292	106	#N/A	82	#N/A		137	30	36.6	7.34	50
1773	50	2	Male	Non-white	NHL	1	10.7	71	21.2259	2.36268	Yes			Yes	No	No	No	No	No	No	Yes		-4.52	1.08	-4.71	0.9
1070	51	5	Female	Non-white	NHL	1	101.5	151	44.5156	2.71404	Yes			No	No	No	No	No	No	No	Yes		-4.87	0.76	-4.95	0.7
1476	52	5	Male	Non-white	HL	1	41.44	153	17.7026	-1.81638	No			No	No	No	Yes	Yes	Yes	Yes	Yes		-5.13	0.59	-4.66	0.94
77	53	2	Male	Non-white	HL	1	11.5					1	3	Yes	No	Yes	No	No	No	No	No	1	-2.99	4.78	-2.74	6.04	0.00517617	105		62			152	55	36.5
317	54	3	Male	Non-white	NHL	0	11.7	81	17.8326	2.80465	Yes			No	No	No	No	No	Yes	No	Yes		-4.88	0.75	-4.96	0.7
1078	55	2	Female			0	6.64							Yes	No	No	No	No	No	No	Yes		-4.56	1.03	-4.75	0.86
1965	56	2	Male	Non-white	NHL	1	8.37	64	20.4346	-0.844312	No	2	2	Yes	No	No	No	Yes	No	No	Yes	0	-4.88	0.75	-4.96	0.7	0.00994796						148	71	37.6			14.4	6.1	253
529	57	2	Male	Non-white	NHL	0	11							No	No	No	No	Yes	Yes	No	Yes	0	-4.55	1.05	-4.74	0.87	0.0133134	99		57			147	58	36.4			9.7	11.2	321	25.8	36.8	145	3.3	22	1.07105	0.2	116	8.4
646	58	3	Female	Non-white	HL	0	13.5							No	No	No	No	No	No	Yes	Yes		-3.35	3.38	-4.56	1.03
690	59	3	Male	Non-white	NHL	1	19					1	1	No	No	No	No	No	No	No	Yes		-6.08	0.23	-5.86	0.29
1072	60	1	Male	Non-white	NHL	0	3.2	50	12.8	3.48984	Yes	1	1	No	No	No	No	Yes	No	No	No		-4.05	1.72	-3.94	1.9
29	61	5	Female	Non-white	HL	0	41.3							No	No	No	Yes	No	Yes	No	Yes		-4.73	0.87	-4.89	0.75
1913	62	5	Male	Non-white	NHL	1	74.5							Yes	No	No	No	Yes	Yes	No	Yes		-4.66	0.94	-4.97	0.69
805	63	3	Male			0	13.6							No	No	No	No	Yes	No	Yes	No	0	-4.49	1.11	-4.68	0.92	0.00639375	143		87			142	30	37											39.9857	3.52	101
1415	64	3	Male	Non-white	HL	0	9.2							No	No	No	No	No	No	Yes	Yes		-4.8	0.82	-4.92	0.72
759	65	5	Male	Non-white	HL	0	83.8							Yes	No	No	Yes	Yes	Yes	Yes	Yes	1	-1.35	20.66	-1.72	15.16	0.224476	145		111			183	58	37.8	7.32	35.3	12.1	260.7		22.6	30.9	137	5.9		11.7815	1.31	364.1
1168	66	5	Male			0	94.3							Yes	No	No	No	Yes	No	No	No		-2.87	5.38	-3.72	2.38
472	67	5	Female	Non-white	HL	0	57.5	166	20.8666	2.15401	Yes	1	1	No	No	No	No	Yes	Yes	No	No	0	-4.65	0.95	-4.83	0.8	0.00517617	103	#N/A	65	#N/A		118	20	37.8						14.7	35.4
2331	68	5	Male	White	NHL	1	95.3							Yes	No	No	Yes	No	No	No	Yes		-4.81	0.8	-4.97	0.69
2233	69	5	Male	Non-white	HL	0	56							No	No	No	Yes	No	No	Yes	Yes		-4.74	0.86	-4.89	0.74
1179	70	4	Male	White	NHL	0	49.8	143	24.3533	1.33869	No			No	No	No	No	No	Yes	Yes	No	0	-4.79	0.83	-4.92	0.73	0.00604765	118	#N/A	79	#N/A	146.575	127	30	37								142	2.4	33	3.57015	0.4	159	8
1357	71	4	Male	Non-white	NHL	0	29.6	129	17.7874	0.420636	No			No	No	No	No	Yes	Yes	No	Yes		-4.12	1.6	-4.09	1.65
1434	72	5	Male	Non-white	HL	0	47.9							No	No	No	No	No	No	No	No	0	-4.3	1.34	-4.41	1.2	0.0211804	104		65			133	35	39.2	7.34	34.9	10.9	7.3	116			143	4.8	16	2.49911	0.65	124.63	7.6
1564	73	3	Female	White	NHL	0	12.6							Yes	No	No	Yes	No	Yes	Yes	No	0	-5.64	0.35	-5.42	0.44	0.00517617	113		89			141	25	36.4
1447	74	5	Female	Non-white	NHL	1	53.4							No	No	No	Yes	No	Yes	No	No		-3.06	4.47	-2.79	5.78
636	75	2	Male	Non-white	HL	0	10.2	77	17.2036	3.00853	Yes			Yes	No	No	No	Yes	No	No	No		-4.86	0.77	-4.95	0.7
799	76	5	Female	Non-white	HL	0	58.95							Yes	No	No	No	No	No	No	No		-4.44	1.17	-4.61	0.99
1530	77	5	Male	Non-white	HL	0	67.7					1	1	No	No	No	No	No	No	No	Yes		-4.56	1.03	-4.78	0.83
1055	78	5	Male	White	NHL	0	40.7	153	17.3865	3.01508	Yes			No	No	No	No	No	No	Yes	No	0	-3.4	3.24	-3.52	2.89	0.0217001	131	#N/A	97	#N/A	76.5	64	20	37.1	7.32	70.5	12.9	15.58	165	14	27.4	148	4.8	26	5.71225	0.82	171.82	8.9
2210	79	4	Male	Non-white	HL	0	82	145.9	38.5215	7.5834	Yes	2	2	No	No	No	No	No	Yes	No	Yes	0	-8.19	0.03	-8.09	0.03	0.00604765	124	#N/A	62	#N/A		132	25	37.2
448	80	4	Female	Non-white	NHL	0	44							Yes	No	No	No	No	No	No	Yes		-2.92	5.11	-2.88	5.3
259	81	5	Female	Non-white	HL	0	90	166	32.6608	7.65019	Yes	1	1	No	No	No	No	No	Yes	No	Yes	0	-4.76	0.85	-4.9	0.74	0.0133134	111	#N/A	63	#N/A	101.582	98	60	37.3	7.38	42	11.6	7.79	291	13.7	43	139	4.2	24	7.14031	0.67	132	9.1
1474	82	5	Female	Non-white	NHL	0	196							No	No	No	No	Yes	Yes	No	Yes	0	-4.88	0.75	-4.96	0.7	0.00604765	125		75			90	28	36.6
2280	83	5	Male	White	NHL	1	65							No	No	Yes	No	No	No	No	No		-6.41	0.17	-6.13	0.22
1825	84	5	Male	Non-white	HL	0	128.5	177	41.0163	-1.11473	No	1	2	No	No	No	Yes	No	Yes	No	Yes	0	-4.88	0.75	-4.96	0.7	0.00777274	120	#N/A	78	#N/A	105.174	100	44	37.8								141	3.4	25	2.49911	0.69	88	8.1
2554	85	2	Male	White	NHL	0	3.28	55	10.843	0.366456	No	2	3	Yes	No	No	No	No	No	No	Yes		-2.92	5.11	-2.88	5.3
2538	86	3	Female	White	NHL	0	22					1	1	No	No	No	No	No	No	No	Yes		-4.44	1.17	-4.61	0.99
2565	87	3	Male	Non-white	HL	0	37.1	115	28.0529	3.40695	Yes			Yes	No	No	Yes	Yes	Yes	No	Yes		-4.61	0.99	-4.79	0.82
108	88	5	Male	Non-white	HL	0	102.2							No	No	No	No	No	Yes	No	Yes	0	-6.36	0.17	-6.07	0.23	0.0124069	121		79			165	44	39.9	7.39	46.8						148	5.5				147.4
928	89	5	Male	Non-white	NHL	0	39							Yes	No	No	No	Yes	Yes	Yes	Yes		-4.74	0.86	-4.89	0.74
2033	90	5	Male	Non-white	HL	0	55	182.5	16.5134	3.31404	Yes			Yes	No	No	No	Yes	Yes	No	Yes		-2.82	5.6	-3.67	2.48
1190	91	2	Female	Non-white	NHL	1	6	60	16.6667	-2.05461	No	2	2	No	No	No	Yes	Yes	Yes	Yes	Yes	0	-2.94	5.04	-3.78	2.23	0.0345016	101	#N/A	60	#N/A	106.957	156	58	37.6	7.4	38.8	8.7	7.9	121			145	7.1	19.1	3.92717	0.23	278.3	9.6
1947	92	6	Female	Non-white	HL	0	25.29	129.9	14.9875	1.36142	No			No	No	No	No	No	No	Yes	Yes		-3.4	3.24	-3.52	2.89
342	93	2	Male	Non-white	NHL	0	11							No	Yes	No	Yes	Yes	Yes	No	Yes	0	-4.63	0.96	-4.81	0.8	0.00604765	105		51			109	32	36.5
1093	94	5	Male	Non-white	NHL	0	78.8							Yes	No	No	No	Yes	Yes	No	No		-4.8	0.82	-4.97	0.69
1967	95	6	Female			1	56.2							No	No	Yes	Yes	No	Yes	No	Yes		-4.69	0.91	-4.97	0.69
1396	96	5	Male			0	58.5							No	No	No	No	No	No	No	No		-4.74	0.86	-4.98	0.69
2194	97	6	Male	Non-white	HL	1	134.8							Yes	No	Yes	Yes	Yes	Yes	No	Yes		-1.62	16.49	-1.35	20.63
2339	98	2	Male	Non-white	HL	0	11.5	79	18.4265	2.95323	Yes			No	No	No	No	No	No	Yes	Yes		-3.55	2.8	-3.5	2.94
581	99	2	Male	White	NHL	0	10.09	70.5	20.3008	0.162104	No			No	No	No	No	Yes	Yes	No	Yes		-4.65	0.95	-4.83	0.8
324	100	5	Male			1	36.2							No	No	No	No	No	No	Yes	Yes		-4.74	0.86	-4.89	0.74
858	101	3	Female	White	NHL	0	9.9							No	No	No	No	No	No	No	No		-4.66	0.94	-4.84	0.79
2114	102	4	Male	White	NHL	0	18.9							No	No	Yes	No	No	No	No	No	0	-6.25	0.19	-6.01	0.24	0.00318456	105		71			101	20	36.5	7.28	25	12.5					141	5.7	12			367.84
680	103	5	Male	White	NHL	1	41	135	22.4966	8.93931	Yes			Yes	Yes	No	Yes	Yes	Yes	Yes	No		-4.46	1.14	-5.05	0.63
461	104	3	Female	Non-white	HL	1	11.7	79	18.747	5.88765	Yes	3	3	No	No	No	No	Yes	No	Yes	No	0	-6.25	0.19	-6.7	0.12	0.00866707	113	#N/A	62	#N/A	179.944	142	34	37.2	7.4	32	10.3	9.91	123	11.5	30	140	3.2	18	1.78508	0.18	152	9.3
1169	105	5	Female	Non-white	NHL	0	86.5	154.9	36.0507	8.64807	Yes			No	No	No	No	Yes	Yes	No	Yes		-4.83	0.79	-4.97	0.69
527	106	4	Female	Non-white	HL	0	38.3							Yes	No	No	No	Yes	Yes	Yes	Yes	0	-4.24	1.42	-4.32	1.32	0.0088825	134		76			160	44	39.2													191.18
1999	107	6	Male	Non-white	HL	0	64							Yes	No	No	Yes	Yes	Yes	No	No	0	-3.03	4.59	-3.95	1.88		132		81			85	19	36.6
1427	108	2	Female			1	6.7							No	No	No	No	No	No	Yes	No	0	-4.59	1	-5.94	0.26	0.0116134	99		72			165	33
26	109	3	Male	Non-white	HL	0	18	99	18.3655	1.11953	No			No	No	No	No	No	No	No	Yes		-1.98	12.18	-2.29	9.21
859	110	4	Female	Non-white	HL	1	35					4	4	No	No	Yes	No	No	No	Yes	Yes		-3.25	3.74	-3.66	2.52
1938	111	2	Male	Non-white	HL	0	3.9							No	No	No	No	No	No	No	Yes	0	-4.38	1.23	-4.53	1.06	0.00994796	84		52			174	44	36.8889	7.34	46	12.2					143	6.9	21	3.21314	0.32	125.4
124	112	5	Female	Non-white	NHL	0	76.9							No	Yes	Yes	No	No	Yes	No	Yes		-3.51	2.89	-4.43	1.17
1375	113	5	Male	Non-white	NHL	0	64.5	157	26.1674	-0.0612827	No			No	No	Yes	No	No	Yes	Yes	No		-2.1	10.94	-3.29	3.59
1813	114	5	Female	White	NHL	0	63.4							No	No	No	Yes	No	No	No	Yes	0	-4.84	0.78	-4.94	0.71	0.00517617	117		68			120	22	37.5
2401	115	5	Female	White	NHL	1	41.6							Yes	No	Yes	Yes	Yes	Yes	No	Yes		-4.76	0.85	-4.9	0.74
1871	116	2	Male	White	NHL	0	16.4							No	No	No	No	No	No	Yes	No	0	-4.31	1.32	-5.6	0.37	0.0961373	82		54			146	23	37.2			11.9	8.2	212			137	4.3	23	6.06926	0.3	208	9.6
707	117	4	Female	Non-white	NHL	0	31	122	20.8277	0.497257	No	2	2	No	Yes	No	No	No	No	Yes	Yes	0	-4.81	0.8	-4.97	0.69	0.00517617	125	#N/A	71	#N/A		163	46	37.3
97	118	3	Female	Non-white	HL	0	15.1	151	6.62252	4.8131	Yes			No	No	No	No	No	No	No	Yes		-4.67	0.92	-4.85	0.78
1423	119	6	Male	Non-white	NHL	0	97.2							No	No	No	Yes	No	Yes	No	Yes	0	-4.77	0.84	-4.98	0.69		128		71			108	44	37.1			14.3	5.4	251	12.4	32.2	138	4.4	19	6.42628	0.83	139
1844	120	5	Female	Non-white	NHL	0	68	182	20.5289	1.40496	No			Yes	No	Yes	No	Yes	Yes	Yes	Yes	0	1.87	86.63	2.34	91.2	0.994488	167	#N/A	128	#N/A	86.7674	168	34	32.9	7.05	105	14.3	9.9	266	25.1	107.8	156	6.2	15	3.92717	0.86	346	8.5
2100	121	5	Male	Non-white	HL	0	93	194	24.7104	-2.13306	No			No	No	No	No	No	No	No	Yes		-4.7	0.9	-4.87	0.76
2169	122	3	Male	White	NHL	0	14.9	97	15.8359	-0.297101	No			No	No	No	No	Yes	No	No	No		-4.83	0.79	-4.97	0.69
944	123	4	Male	Non-white	HL	1	16.1							No	No	No	Yes	No	No	No	No		-4.48	1.12	-4.66	0.94
1867	124	5	Female	Non-white	HL	0	55.1							No	No	Yes	No	Yes	No	No	Yes		-2.96	4.91	-2.72	6.17
914	125	5	Female			0	129	182.8	38.6044	1.86423	Yes			No	No	No	No	No	Yes	No	Yes	0	-4.76	0.85	-4.9	0.74	0.00604765	118	6.1558	71	6.12607		129	31	38.6
1289	126	6	Male	White	NHL	0	85.4	182	25.7819	4.32573	Yes			No	No	Yes	No	No	No	Yes	No	0	-4.83	0.79	-4.97	0.69		124	#N/A	67	#N/A	47.2278	88	19	36.2								133	3.3	20	6.42628	1.58	252	8.2
277	127	4	Female	Non-white	HL	0	41.29	143.5	20.0512	2.90155	Yes			Yes	No	No	Yes	Yes	Yes	No	No		-4.84	0.78	-4.94	0.71
973	128	5	Female	White	NHL	0	69.2	172.7	23.2018	2.05654	Yes			No	No	No	No	No	No	No	Yes	0	-4.04	1.72	-4.57	1.02	0.00765456	103	#N/A	62	#N/A	85.3096	114	24	38.5		51	9.8	14	198			136	4		3.21314	0.83	116	7
1694	129	5	Male	Non-white	NHL	0	52	171	17.7832	4.65374	Yes	1	1	Yes	No	No	No	No	No	No	Yes		-3.67	2.49	-3.99	1.82
2236	130	4	Male			0	47.4							No	No	Yes	No	No	Yes	No	No	0	-4.58	1.02	-4.76	0.85	0.00742095	105		61			131	41	39.4								137	2.9	14	3.21314	0.3	81	6.8
1720	131	2	Female	White	NHL	0	4.3	55	14.2149	0.918465	No			No	No	No	No	No	No	No	No		-4.55	1.05	-4.74	0.87
226	132	5	Female	Non-white	HL	1	76	178	23.9869	1.01725	No			Yes	No	No	No	Yes	Yes	Yes	Yes		-1.56	17.38	-1.2	23.13
2432	133	4	Male	Non-white	NHL	1	49.8	153	21.2739	4.14597	Yes			No	No	No	No	No	No	Yes	Yes	1	-3.49	2.95	-3.51	2.9	0.00742095	135	0.181642	102	0.437983		128	25	38.1	7.53	38
519	134	4	Female			0	24	129	14.4222	0.214256	No			No	No	Yes	No	No	Yes	No	No		-6.38	0.17	-6.14	0.22
1319	135	5	Male	Non-white	HL	1	37.5							Yes	No	No	Yes	Yes	No	Yes	Yes		-5.97	0.25	-5.72	0.33
1955	136	5	Male	Non-white	HL	0	109.5							No	No	No	No	No	No	No	No		-4.77	0.84	-4.91	0.73
1259	137	2	Male	Non-white	HL	0	6.8	61	18.2747	4.40446	Yes			No	No	No	No	Yes	Yes	No	No		-4.84	0.78	-4.97	0.69
1548	138	2	Male			0	3.7							Yes	No	No	No	Yes	No	No	No	0	-4.74	0.86	-4.89	0.74	0.0149024	116		72			172	63	36.8	7.4	35.7	11.9	9.2	505	12.2	43.8	137		20	2.85612	0.2	98	10.4
1450	139	5	Female			0	60							Yes	No	No	No	No	Yes	No	Yes	0	-1.48	18.61	-2.2	10.01	0.00866707	122		60			130	32	37.7						14.2	28.7	143	4	21	2.85612	0.5	107	8.2
1017	140	5	Female	Non-white	NHL	0	150.4	180	46.4198	2.27658	Yes	1	1	Yes	No	No	No	No	Yes	No	Yes	0	-4.61	0.99	-4.95	0.7	0.011131	163	#N/A	94	#N/A	106.957	124	55	39.3	7.41	35.3	13.6	8.72	172	13.5	35.3	136	3.7	22	2.14209	0.69	108	8.7
2544	141	5	Female	Non-white	NHL	1	60.6							No	No	No	Yes	No	No	No	No	0	-4.16	1.54	-4.59	1.01	0.00604765	172		121			128	18	36.7222
768	142	5	Male	White	NHL	1	46	160	17.9688	2.76919	Yes			No	No	No	No	No	No	Yes	No	0	-4.52	1.08	-5.87	0.28	0.00517617	104	#N/A	71	#N/A		107	23	37
548	143	5	Male			1	90.2							No	No	Yes	No	No	Yes	Yes	Yes		-6.36	0.17	-6.08	0.23
166	144	6	Male			0	92.6							No	No	No	No	No	No	No	Yes	1	-4.79	0.83	-4.92	0.73		128		74			122	50	39.5			13.1	5.33	132			142	4	20	3.92717	0.83	139	8.1
2000	145	6	Female	White	NHL	1	52.1	157.5	21.0028	-1.79251	No			No	No	No	No	No	No	No	No		-2.95	4.97	-2.71	6.24
580	146	5	Male	Non-white	HL	0	90							No	No	Yes	No	No	No	No	Yes		-3.51	2.91	-3.48	2.98
722	147	3	Male	Non-white	HL	0	15.4							No	No	No	No	No	No	No	No		-2.88	5.31	-2.65	6.62
2256	148	6	Male	White	NHL	1	55.5							Yes	No	No	No	No	No	Yes	Yes		-3.17	4.02	-3.23	3.8
616	149	3	Female	Non-white	HL	1	16	95	17.7285	3.13611	Yes			No	No	No	No	No	No	Yes	No		-5.69	0.34	-6.38	0.17
865	150	2	Female	Non-white	NHL	1	5.83	58.5	17.0356	-3.14071	No	2	2	No	No	No	Yes	Yes	Yes	Yes	Yes	0	-1.64	16.21	-2.36	8.64	0.0142325	104	#N/A	74	#N/A	171.321	199	47	37.7			10.7	14.4	185			143	6.9	26.3	3.57015	0.14	144.1	10.1
167	151	4	Female	Non-white	HL	0	28.4					4	4	No	No	No	Yes	No	Yes	Yes	No		-4.79	0.83	-6.08	0.23
170	152	5	Male	Non-white	NHL	0	39					2	2	No	No	No	Yes	No	No	Yes	No		-4.38	1.23	-4.53	1.06
2	153	5	Male	Non-white	HL	1	46.69	134.4	25.8479	2.05765	Yes			No	No	Yes	Yes	No	Yes	Yes	Yes		-3.48	2.99	-3.47	3.01
2132	154	5	Female	Non-white	HL	0	64	156	26.2985	3.08084	Yes			Yes	No	No	No	No	No	No	Yes		-4.77	0.84	-4.91	0.73
2126	155	1	Female	Non-white	NHL	0	3.9	42	22.1088	-2.94361	No	1	1	No	No	No	No	No	No	No	No	0	-4.51	1.09	-4.69	0.91	0.00701901	99	2.14312	67	3.02921	63.7778	198	47	36.6	7.39	45			256			138	4.6	25	0.714031	0.27	113	9.3
2249	156	6	Female	Non-white	NHL	0	109.5	154	46.1714	0.483731	No			No	No	No	No	Yes	Yes	Yes	No		-4.59	1	-4.78	0.83
302	157	6	Male	Non-white	HL	1	56.9							No	No	Yes	No	No	No	No	No		-4.94	0.71	-5.19	0.55
750	158	5	Female	Non-white	HL	0	136.4							No	No	Yes	No	No	Yes	No	Yes		-4.86	0.77	-4.96	0.69
270	159	3	Female	White	NHL	0	15.8							No	No	No	No	No	No	No	No		-4.44	1.17	-4.61	0.99
720	160	2	Male	Non-white	NHL	1	10.1	70.5	20.3209	-1.10164	No			No	Yes	No	No	No	Yes	Yes	No		-4.8	0.82	-4.92	0.72
1760	161	2	Female	Non-white	HL	0	4.1							No	No	No	No	No	No	No	No		-4.86	0.77	-4.95	0.7
173	162	5	Female			0	70.8					1	1	No	No	No	No	No	No	No	Yes		-2.17	10.26	-2.65	6.61
2362	163	5	Male			0	71.3							Yes	No	No	No	No	No	No	No		-4.74	0.86	-4.89	0.74
853	164	6	Female	Non-white	NHL	1	135.9	170.2	46.9138	-4.85405	No			Yes	No	No	No	No	Yes	Yes	Yes		-4.52	1.08	-4.92	0.73
1462	165	2	Female			1	5.4							Yes	No	No	Yes	No	No	No	No	0	-4.46	1.15	-4.85	0.78	0.0937308	139		60			177	38	37	7.37	53.1	13.8	13.2	217	12.4	31.4	155	4.4	26	6.06926	0.38	256.52	8.9
2549	166	4	Female	Non-white	HL	1	15.6	102	14.9942	1.61615	No	4	4	Yes	No	Yes	No	No	Yes	Yes	No		-4.42	1.18	-4.59	1.01
130	167	2	Female	Non-white	NHL	0	11.4	82	16.9542	6.09541	Yes	1	1	No	No	No	No	No	No	No	Yes	0	-6.42	0.16	-6.11	0.22	0.0127141	117	#N/A	90	#N/A	146.174	161	52	37.9								139	4.1	16.6	5.35523	0.23	190	8.6
1274	168	6	Male	Non-white	NHL	1	100	144	48.2253	-0.0191214	No	3	3	Yes	No	Yes	No	No	Yes	No	Yes	0	-3.31	3.52	-3.5	2.92		137	#N/A	73	#N/A	49.2	125	33	36.8	7.1	71.9	14.7	0.98	165	17.3	30.9	144	4.2	24	8.92538	1.2	228	7.9
915	169	2	Male	Non-white	NHL	0	9.49	80	14.8281	4.57819	Yes			No	No	No	No	No	No	No	Yes	0	-4.76	0.85	-4.98	0.69	0.00994796	129	#N/A	84	#N/A		120	51	36.6667
129	170	3	Male			0	27.9							Yes	Yes	No	No	No	Yes	Yes	Yes		-4.55	1.05	-4.74	0.87
620	171	3	Female	Non-white	NHL	0	17.5							No	No	No	No	No	No	No	No		-4.87	0.76	-4.96	0.7
1329	172	5	Female	Non-white	NHL	1	61.2	162.6	23.1478	2.54591	Yes			Yes	No	No	No	Yes	Yes	No	Yes		-2.88	5.31	-3.73	2.34
2325	173	5	Male	Non-white	HL	0	83.2	172	28.1233	1.42494	No	1	1	No	No	Yes	No	No	Yes	No	No	0	-6.2	0.2	-6.12	0.22	0.0168182	165	3.23179	108	1.1752	125.929	147	30	36.9	6.94	29	16.3	11.67	330			147		5	2.85612	0.56	403	9.5
2502	174	4	Male	Non-white	HL	0	65.8	155	27.3881	2.22082	Yes	1	1	No	No	No	No	No	No	Yes	Yes		-4.52	1.08	-4.92	0.73
656	175	5	Female	Non-white	HL	0	55	155	22.8928	3.03549	Yes	1	1	No	No	No	No	No	No	No	Yes	0	-3.41	3.2	-3.44	3.12	0.0673473	110	#N/A	68	#N/A	111.491	130	32	40.1			11.5	3.16	146	15	36	134	3.7	21	0.714031	0.57	103	7.8
1479	176	2	Female	Non-white	NHL	0	3.85	52.5	13.9683	6.23567	Yes	1	1	No	No	No	Yes	No	No	Yes	No	0	-4.34	1.29	-5.64	0.35	0.00994796	81	#N/A	43	#N/A		175	66	37.5
840	177	5	Male			0	80.9							No	Yes	Yes	No	No	Yes	No	Yes		-6.39	0.17	-6.14	0.22
1342	178	4	Female	Non-white	HL	1	22							No	No	No	No	No	No	Yes	Yes		-2.97	4.89	-4.26	1.4
1230	179	4	Male			1	51.7							No	No	No	No	No	No	No	Yes		-6.38	0.17	-6.14	0.22
343	180	3	Female	Non-white	NHL	0	20.1	104	18.5836	7.64676	Yes			No	No	No	No	Yes	Yes	No	No		-4.28	1.36	-4.39	1.23
1627	181	5	Male	Non-white	NHL	0	70.6							No	No	No	No	No	No	No	No	0	-4.72	0.89	-4.97	0.69	0.00604765	168		92			103	24	37.2			12.7	14.8	203			144	4.8	30	2.85612	0.7	170.61
2533	182	4	Male	White	NHL	0	40							No	Yes	Yes	No	Yes	No	No	Yes	1	-2.82	5.62	-3.08	4.39	0.0645052	129		76			133	28	37	7.353	56.1	11.4			15.9	40.8	172	2.9	24	4.99821	1	445	9.2
1006	183	3	Female	Non-white	HL	0	18.4							No	Yes	No	No	Yes	Yes	No	No		-4.38	1.23	-4.53	1.06
463	184	5	Female	White	NHL	0	55.5	159	21.9532	1.47861	No			Yes	No	No	No	Yes	Yes	No	Yes		-4.51	1.09	-4.69	0.91
732	185	2	Female	Non-white	NHL	0	6.61	63	16.6541	4.83348	Yes			Yes	No	No	No	No	No	No	No	0	-5.08	0.62	-5.93	0.27	0.0198372	146	#N/A	108	#N/A	48.7358	167	51	36.7	7.31	46	16.7	10	311	15.6	30	148	10	22	3.92717	0.53	189.97	10.2
1065	186	4	Male	Non-white	HL	0	56.3	149	25.3592	0.89201	No			Yes	No	No	No	Yes	No	Yes	Yes		-1.75	14.75	-2.43	8.08
1162	187	5	Male	Non-white	NHL	0	132							No	No	No	No	No	Yes	No	Yes	0	-4.83	0.79	-4.97	0.69	0.00777274	139		70			104	44	37.7222
1542	188	4	Female	Non-white	HL	0	48.5							No	No	No	Yes	Yes	No	No	No		-4.74	0.86	-4.89	0.74
671	189	5	Male	Non-white	HL	0	65	174	21.4692	2.42038	Yes	1	1	No	No	No	No	No	No	Yes	Yes	0	-4.66	0.94	-4.97	0.69	0.0133134	140	#N/A	84	#N/A	118.9	115	26	39.3			13.6	19.34	244	23.1	32	133	4.3	19	2.85612	0.6	108	8.8
685	190	5	Female	Non-white	NHL	1	37.2							No	No	No	No	No	No	Yes	No		-4.44	1.17	-4.61	0.99
1944	191	6	Male	Non-white	NHL	0	129							Yes	No	Yes	No	No	Yes	No	No		-3.74	2.32	-4.59	1
69	192	4	Female	White	NHL	1	29.3							Yes	No	No	Yes	No	No	Yes	Yes	0	-4.79	0.83	-4.97	0.69	0.00604765	127		72			107	30	37.2
94	193	5	Male	Non-white	HL	0	85	178.6	26.6475	0.89201	No			Yes	No	Yes	No	No	Yes	Yes	No		-6.38	0.17	-6.14	0.22
1628	194	4	Female	White	NHL	1	125.49	135.9	67.947	5.32267	Yes			No	No	No	No	No	Yes	No	Yes		-3.16	4.08	-3.44	3.1
520	195	6	Female	Non-white	HL	0	92.9	168	32.9152	0.412961	No			No	No	Yes	No	No	Yes	No	No		-6.46	0.16	-6.12	0.22
2391	196	4	Female	Non-white	NHL	0	137	149	61.7089	6.69813	Yes			Yes	No	No	No	Yes	Yes	Yes	Yes	0	-4.79	0.83	-4.92	0.73	0.0133134	122	#N/A	59	#N/A		162	55	39.5						19.6	64
56	197	5	Male	Non-white	NHL	1	38.5	164.7	14.193	-0.0912671	No			Yes	No	No	Yes	Yes	No	No	No		-4.72	0.89	-4.88	0.76
1714	198	5	Female	White	NHL	1	49							No	No	Yes	No	No	No	No	No		-6.39	0.17	-6.1	0.22
1349	199	4	Male	Non-white	HL	1	24	126	15.1172	0.539974	No			Yes	No	No	Yes	No	No	No	No		-4.61	0.99	-4.79	0.82
1305	200	2	Female	White	NHL	0	3.1							No	No	No	No	No	No	No	No	0	-5.67	0.34	-6.36	0.17	0.0116134	111		87			175	57	37.1
2385	201	4	Female	White	NHL	0	34.1							Yes	No	No	No	Yes	No	No	No		-2.81	5.68	-3.66	2.52
23	202	2	Male	Non-white	HL	1	9.59	67	21.3633	2.30828	Yes			No	No	No	No	No	No	Yes	Yes		-3.1	4.3	-3.15	4.11
417	203	2	Male			0	6.8	64	16.6016	6.9472	Yes			Yes	No	No	No	No	No	No	Yes		-4.37	1.25	-4.51	1.08
355	204	3	Male	White	NHL	0	20.9							Yes	No	No	No	Yes	Yes	No	Yes	0	-4.58	1.02	-4.76	0.85	0.0159169	98		51			145	43	38.9	7.35	29	8.7	27.73	158			139	3	16	4.6412	0.39	103	7.2
1582	205	4	Female	Non-white	NHL	0	25.5	118.5	18.1595	0.56065	No			Yes	No	No	No	No	Yes	No	Yes	0	-4.23	1.44	-4.29	1.35	0.0252829	125	#N/A	71	#N/A	80.975	146	77	38.2222			9.5	6.38	105			136	3.6	18	5.35523	0.6	82	7.1
220	206	4	Male	Non-white	NHL	1	51.2							Yes	No	No	No	No	No	No	No		-4.48	1.12	-4.66	0.94
1299	207	3	Male	White	NHL	0	12.2							Yes	No	No	No	No	Yes	No	No	0	-2.71	6.22	-3.53	2.84	0.00517617	85		51			98	34	36.8
2568	208	5	Male	Non-white	NHL	0	175.8	177.8	55.6103	0.121255	No			Yes	No	No	No	No	Yes	No	Yes	0	-6.45	0.16	-6.12	0.22	0.00517617	127	#N/A	74	#N/A		102	26	39.3						13.9	23.5
960	209	5	Male	White	NHL	0	115.2	200.7	28.5995	0.465079	No	1	1	Yes	No	No	No	No	Yes	No	No	0	-3.17	4.02	-3.94	1.9	0.0190196	122	#N/A	64	#N/A	106.866	74	38	36.5			14	4.8	171	13.9	34.7	141	3.6	28.8	6.78329	0.77	90	9.8
1521	210	5	Male	White	NHL	0	61	182	18.4157	1.76049	Yes			Yes	No	Yes	No	Yes	No	Yes	No		-4.52	1.08	-4.92	0.73
354	211	4	Female	Non-white	NHL	0	40							Yes	No	No	No	No	No	No	No		-4.49	1.11	-4.68	0.92
284	212	5	Male	Non-white	NHL	0	69.5					1	1	No	No	No	No	No	No	No	No		-4.73	0.87	-4.89	0.75
361	213	4	Female	Non-white	HL	0	28.9	133	16.3378	2.79578	Yes			Yes	No	No	No	Yes	No	No	No		-2.94	5.04	-3.78	2.23
866	214	4	Male			0	36	138	18.9036	9.12008	Yes			No	No	No	No	No	Yes	No	No		-4.8	0.82	-4.97	0.69
582	215	5	Male			1	116.5							No	No	No	No	No	Yes	No	Yes		-4.74	0.86	-4.89	0.74
1866	216	2	Female			0	6.7	62.5	17.152	1.70055	Yes	1	1	Yes	No	No	No	No	No	No	No		-4.47	1.14	-4.88	0.75
647	217	4	Female	White	NHL	0	66.7	154.8	27.8345	2.57904	Yes			No	No	Yes	Yes	No	Yes	No	No		-4.56	1.03	-4.75	0.86
487	218	5	Male	Non-white	NHL	0	44							No	No	No	No	No	No	No	Yes	0	-4.84	0.78	-4.97	0.69	0.00517617	123		81			105	37	37
1706	219	5	Male	Non-white	HL	0	39.2	155	16.3163	1.86423	Yes	1	1	Yes	No	Yes	No	No	No	No	No	0	-5.94	0.26	-6.66	0.13	0.00639375	178	#N/A	95	#N/A	10.9192	102	26	37.3	7.43	43	8.5	6.44	107	12.3	24	137	3.2	28	11.4245	5.82	149	9.2
466	220	2	Male	Non-white	HL	0	9							Yes	No	Yes	Yes	Yes	Yes	Yes	Yes	0	-1.7	15.46	-1.31	21.17	0.0401113	117		60			133	44	36.2	7.382	42.1	8.6			36.4	35.3	155	3.5	23	4.6412	0.7	149	8.7
1472	221	2	Male	Non-white	NHL	1	8.43	77.5	14.0354	5.17852	Yes			Yes	No	No	No	No	Yes	No	Yes	0	-5.81	0.3	-5.5	0.41	0.0116134	84	#N/A	61	#N/A	79.4375	164	60	36.3889								139	5	21	3.57015	0.4	100	10.9
353	222	5	Male	Non-white	HL	0	76	181	23.1983	2.28816	Yes			No	No	No	No	No	Yes	No	No		-4.65	0.95	-4.83	0.8
770	223	4	Female	Non-white	HL	0	41.2							No	No	No	No	No	No	No	Yes	0	-1.8	14.23	-1.37	20.29	0.0412037	132		76			126	25	37.5	7.28	75	13.9	16	453	14.9	32.6	150	4.4	24	4.6412	0.56	156	8.6
861	224	4	Male	Non-white	HL	0	42.6	132.1	24.412	-0.782208	No			Yes	No	No	No	No	No	No	No	0	-3.02	4.65	-3.85	2.09	0.00604765	117	#N/A	55	#N/A		128	59	39.6111
1449	225	5	Male	White	NHL	0	92.8							Yes	Yes	No	No	Yes	No	No	No	0	-1.61	16.72	-3.02	4.64	0.0543936	135		57			131	52	39	7.32	30.5	13.6	29.7		1.4	44.1	145	3.4		7.14031	1.31	233
164	226	4	Male	Non-white	HL	0	49.1							No	No	No	Yes	No	Yes	No	No		-4.58	1.02	-4.76	0.85
1054	227	5	Male	Non-white	HL	0	33.5							No	No	Yes	Yes	No	Yes	No	No		-3.2	3.92	-4.18	1.51
1788	228	4	Male	Non-white	NHL	0	33					1	1	Yes	No	No	Yes	No	No	No	Yes		-3.26	3.7	-3.38	3.3
464	229	6	Female	White	NHL	0	62.2							No	No	Yes	No	No	No	No	No		-6.46	0.16	-6.12	0.22
610	230	2	Male	White	NHL	1	7.5	68.5	15.9838	3.31404	Yes			No	No	No	No	No	No	Yes	No	0	-3.3	3.56	-3.36	3.37	0.017811	102	1.63329	71	0.094979	216.038	164	33	37.2	7.39	57	11.2	14.2	317			138	4.8	30.3	3.21314	0.13	70	10.3
268	231	4	Female	White	NHL	0	46	157	18.662	7.07078	Yes	1	1	No	No	No	No	No	No	No	No		-4.17	1.53	-4.49	1.11
2403	232	1	Female	Non-white	HL	0	3.2	48	13.8889	5.54101	Yes			No	No	No	No	No	No	No	No		-4.52	1.08	-4.71	0.9
330	233	4	Female	White	NHL	0	37.2	152.4	16.0167	-1.21474	No			No	No	Yes	No	No	No	No	No	0	-6.43	0.16	-6.13	0.22	0.00318456	124	#N/A	80	#N/A	89.2629	113	24	36.6667	7.1	24	8.5	16.8	254			142	3.8	7	3.92717	0.7	350.9	8.9
897	234	5	Male			1	29.7							No	No	No	No	No	Yes	Yes	Yes	0	-4.49	1.11	-4.68	0.92	0.00604765	105		72			114	49	37.6
233	235	2	Male	White	NHL	0	7.6					1	1	No	No	Yes	No	No	No	Yes	Yes		-2.66	6.55	-4.13	1.58
43	236	5	Male	White	NHL	0	106.2	165.1	38.961	-0.631911	No			No	No	No	No	No	Yes	No	Yes	0	-4.59	1	-4.78	0.83	0.00517617	118	1.95642	76	2.77066		135	43	39.1667
547	237	6	Male	White	NHL	0	92.6	188	26.1996	-4.77934	No	1	2	No	No	Yes	No	No	Yes	No	No	0	-6.34	0.18	-6.14	0.22		134	#N/A	79	#N/A	59.2923	131	25	36.4	7.12	31.6	18.5	21.9	270	10.3	25.9	143	5.8	7.9	15.7087	1.3	859.1	9.2
228	238	5	Female	Non-white	HL	1	86.5					1	1	Yes	No	Yes	No	No	Yes	Yes	Yes		-6.43	0.16	-6.13	0.22
1651	239	2	Male	White	NHL	0	4.97	63	12.522	-0.873142	No			No	No	No	No	No	No	No	Yes	0	-5.6	0.37	-6.3	0.18	0.0116134	98	2.28672	67	2.24956		171	49	36.7
555	240	2	Female	Non-white	HL	0	8	64	19.5312	0.707667	No	1	1	No	No	No	No	Yes	No	Yes	No		-4.55	1.05	-4.74	0.87
1800	241	2	Male			1	5.7							Yes	No	No	No	No	No	No	Yes		-2.99	4.78	-2.74	6.04
632	242	5	Male	White	NHL	1	39.5							Yes	No	No	Yes	Yes	Yes	Yes	Yes	0	-4.72	0.89	-6.14	0.22	0.0148357	133		99			115	52	36.5			11.7	7.46	107			135	3.5	24	14.6376	1.12	162	8.6
2005	243	5	Female	Non-white	NHL	0	87.6							No	No	No	No	No	No	No	Yes		-4.66	0.94	-4.84	0.79
33	244	6	Female	White	NHL	0	45.4							Yes	Yes	No	No	Yes	Yes	No	Yes	0	-4.7	0.9	-4.87	0.76		107		80			96	25	37.1						13.4	29.9
2066	245	4	Female	Non-white	HL	0	70.9	165.1	26.0107	3.62293	Yes			No	No	No	No	No	No	No	Yes		-4.59	1	-4.78	0.83
2383	246	2	Female	White	NHL	1	7.8							Yes	No	No	No	Yes	Yes	No	No		-4.56	1.03	-4.94	0.71
440	247	5	Male	Non-white	HL	0	141.4	182.9	42.269	5.47647	Yes			Yes	No	No	No	No	No	No	No		-4.54	1.06	-4.72	0.88
369	248	4	Female	Non-white	NHL	0	50.69	152.4	21.8249	5.51294	Yes			Yes	Yes	No	No	Yes	No	No	No		-4.66	0.94	-4.84	0.79
576	249	3	Male			0	19.7							Yes	No	No	No	No	No	No	No	0	-4.74	0.86	-4.89	0.74	0.00777274	114		75			128	28	37.4
2238	250	3	Male	Non-white	NHL	0	21.8	112	17.3788	5.14256	Yes	2	2	Yes	Yes	No	No	No	Yes	Yes	Yes	0	-2.71	6.22	-3.53	2.84	0.0217001	89	#N/A	58	#N/A	139.152	163	45	37.2	7.424	26.7						131	3.7	15.8	6.78329	0.33	147	8
1245	251	2	Female	Non-white	HL	0	4.96	49.9	19.9196	-1.26086	No			Yes	No	Yes	Yes	No	No	Yes	Yes		-2.77	5.92	-2.83	5.59
222	252	5	Male	Non-white	NHL	1	22							No	No	No	Yes	No	No	Yes	Yes		-3.3	3.56	-3.5	2.93
1787	253	4	Female	White	NHL	1	36.3	115.5	27.2109	2.76052	Yes	4	4	No	No	No	No	No	No	Yes	Yes	0	-4.65	0.95	-4.83	0.8	0.00604765	103	#N/A	68	#N/A		136	47	38
1615	254	3	Male	Non-white	HL	0	13.8	95	15.2909	4.42553	Yes			Yes	No	No	No	No	No	No	No	0	-4.45	1.15	-4.63	0.97	0.00604765	90	#N/A	46	#N/A	259.667	129	35	37.5								135	4.4	23	2.14209	0.15	113	9
155	255	6	Male	Non-white	HL	0	55.3							No	No	No	No	No	No	Yes	No		-4.81	0.8	-4.93	0.72
874	256	5	Male	Non-white	NHL	0	73	179	22.7833	1.78667	Yes			No	No	No	No	No	No	Yes	No		-3.77	2.26	-3.26	3.69
1222	257	3	Male	Non-white	NHL	0	20.5							Yes	No	No	Yes	No	No	No	No		-4.27	1.38	-4.36	1.26
2244	258	4	Female			0	27.3							Yes	No	No	No	No	No	No	No	0	-4.54	1.06	-4.72	0.88	0.0106288	95		69			211	29	36.7								140	4.2	25	2.85612	0.44	162	9.3
848	259	4	Male			0	34.2							No	No	No	No	No	No	No	Yes		-6.34	0.18	-6.14	0.22
1086	260	4	Male			0	27.8							No	No	No	No	No	No	No	No		-4.8	0.82	-4.92	0.72
1296	261	2	Male	White	NHL	0	12	90.5	14.6516	0.759039	No			No	No	No	No	No	Yes	Yes	Yes		-2.89	5.27	-4.23	1.43
2376	262	6	Male	White	NHL	1	42.9	168	15.1998	-1.28895	No			No	No	No	Yes	No	No	Yes	Yes		-3.49	2.95	-3.51	2.9
572	263	5	Male			0	56							Yes	No	No	No	No	Yes	Yes	No	0	-3.01	4.72	-2.75	5.99	0.00777274	106		58			65	21	36.2
816	264	5	Male	Non-white	HL	0	100	170.2	34.5208	-0.0332095	No			Yes	No	No	No	No	Yes	No	Yes		-3.37	3.33	-3.51	2.89
595	265	5	Male	Non-white	HL	0	146.5	168.9	51.3545	-0.866342	No			No	No	No	Yes	No	Yes	No	Yes	0	-4.77	0.84	-4.98	0.69	0.00604765	128	#N/A	64	#N/A		79	30	37.0556
738	266	4	Male	Non-white	NHL	1	42	130	24.8521	-0.406454	No			No	No	No	No	No	No	Yes	No		-4.58	1.02	-4.76	0.85
1325	267	6	Male	White	NHL	0	108.9	157.4	43.956	1.61101	No	3	3	No	No	Yes	Yes	No	No	No	Yes	0	-4.67	0.92	-4.97	0.69		138	#N/A	90	#N/A	87.2081	96	30	37.2	7.48	33.3						137	5.3	28	6.78329	0.74	119	8.7
2156	268	2	Female	Non-white	NHL	0	8	67	17.8213	1.74033	Yes			No	No	No	No	No	No	No	No		-4.84	0.78	-4.94	0.71
2443	269	5	Female	Non-white	HL	0	59							No	No	Yes	No	No	No	Yes	Yes		-4.65	0.95	-4.83	0.8
813	270	4	Male	Non-white	NHL	0	24.1							Yes	No	No	No	No	No	No	No		-4.4	1.22	-4.55	1.04
1087	271	5	Female	Non-white	HL	0	44.9	158	17.9859	6.78208	Yes	1	1	No	No	No	No	No	No	No	Yes		-3.49	2.95	-3.48	2.99
2596	272	5	Male	Non-white	HL	0	136							No	No	No	No	Yes	Yes	No	Yes	0	-3.19	3.97	-3.46	3.06	0.00604765	146		87			91	34	37.2	7.425	41.1						144	4.3				177.87
2226	273	5	Female	Non-white	NHL	1	60							No	Yes	Yes	Yes	Yes	Yes	Yes	Yes	0	-3.42	3.16	-3.44	3.09		113		67			98	46	34.5	7.29	61.9						148	5.4
2349	274	5	Male	Non-white	HL	0	49.6							No	No	Yes	No	No	Yes	No	No	0	-6.45	0.16	-6.12	0.22	0.00821675	121		87			131	22	36.9		14.7	16.4	18.3	292			151	3.9		7.85434	0.73	313	9.5
1952	275	5	Female	White	NHL	1	62.6	157	25.3966	5.45771	Yes			No	No	Yes	No	No	No	No	No		-6.15	0.21	-5.93	0.27
561	276	5	Female	White	NHL	1	41.5	157.5	16.7297	4.57923	Yes	3	3	Yes	No	Yes	Yes	Yes	No	Yes	Yes	0	-4.88	0.75	-4.96	0.7	0.00777274						133	56	37.7
1610	277	5	Female	White	NHL	1	64.8	157	26.2891	7.00767	Yes			No	No	Yes	No	No	No	No	No		-6.46	0.16	-6.12	0.22
1366	278	4	Female	Non-white	HL	0	36.6	134	20.3832	2.62654	Yes			No	No	No	Yes	No	Yes	No	No		-4.65	0.95	-4.83	0.8
1225	279	5	Male	Non-white	HL	0	86.89	161	33.5211	2.28438	Yes			No	No	Yes	No	No	No	No	No		-6.31	0.18	-6.14	0.22
1740	280	5	Female	Non-white	HL	0	125							No	No	No	No	No	Yes	No	No		-4.59	1	-4.95	0.71
1569	281	6	Male	White	NHL	0	93.1	183	27.8002	1.75572	Yes			No	No	Yes	Yes	Yes	Yes	Yes	Yes	0	-4.83	0.79	-4.94	0.71		126	#N/A	84	#N/A		119	31	38.2						13.1	33.1
1647	282	5	Male	Non-white	NHL	0	68							No	No	No	No	No	No	No	Yes		-4.87	0.76	-4.96	0.7
319	283	5	Female			0	49							No	No	No	No	Yes	No	No	No		-3.1	4.3	-2.87	5.37
752	284	4	Male	White	NHL	0	26	114	20.0062	6.91547	Yes			No	No	No	No	No	No	No	Yes	0	-4.72	0.89	-4.97	0.69	0.00517617	143	#N/A	94	#N/A		97	32	36.4
2034	285	4	Female	Non-white	NHL	1	47.1	148	21.5029	0.767849	No			Yes	No	No	Yes	Yes	No	No	No		-3.57	2.74	-3.73	2.35
749	286	3	Male	Non-white	HL	1	17.9	98	18.6381	1.73148	Yes			No	No	No	No	No	No	No	No		-2.96	4.91	-2.72	6.17
592	287	5	Male	Non-white	HL	0	76.6							Yes	No	No	No	No	No	No	No		-2.04	11.49	-3.36	3.35
337	288	4	Male	Non-white	HL	0	69.2	146	32.4639	-1.2073	No			No	No	No	No	No	No	No	No		-4.88	0.75	-4.96	0.7
1369	289	3	Male	Non-white	NHL	0	15							No	No	No	No	Yes	Yes	No	Yes	0	-2.95	4.98	-2.93	5.08	0.0133134	89		53			150	46	38.7			9.7	15.2	264	12.5	36.9	137	3.9	18	4.99821	0.4	99	7.8
111	290	2	Female	White	NHL	0	10	83.8	14.2401	3.44081	Yes			Yes	No	Yes	No	No	No	No	No	0	-2.85	5.46	-3.7	2.41	0.0148357	106	4.08161	84	3.47331	118.476	162	78	39.0556	7.34	34	6.8					138	5.3	16	2.85612	0.29	107.8	6.9
1888	291	5	Male	Non-white	NHL	0	58	182.9	17.3381	7.42644	Yes	1	1	No	No	No	No	No	No	Yes	No		-4.84	0.78	-4.97	0.69
2192	292	5	Female	White	NHL	0	64							No	No	No	No	No	No	No	No	0	-5.63	0.36	-5.42	0.44	0.00517617	106		89			82	21	36.6
2160	293	5	Male	Non-white	HL	0	55.5							No	No	No	No	No	No	Yes	Yes		-2.9	5.2	-3.1	4.33
2115	294	4	Male	Non-white	NHL	1	31.9	135.5	17.3745	-4.15055	No			No	Yes	Yes	No	No	No	Yes	Yes		-4.61	0.99	-4.79	0.82
2304	295	5	Male	Non-white	HL	1	91.49	158.9	36.2348	2.35189	Yes			Yes	Yes	Yes	Yes	Yes	Yes	Yes	Yes		-3.24	3.76	-3.48	2.98
1805	296	3	Male	Non-white	HL	0	35.4							Yes	No	No	No	Yes	No	No	Yes	0	-3.49	2.95	-3.48	2.99	0.0190196	118		61			134	34	37.9	7.4	44.9	8.4	16.8	108	14.6	30.6	147	4.2	24	8.56837	0.34	196.02	7.8
2476	297	5	Male	Non-white	HL	0	65.6	147	30.3577	4.54326	Yes	1	3	No	No	No	No	Yes	Yes	No	Yes	1	-2.81	5.68	-2.57	7.1	0.00604765	113	#N/A	59	#N/A		115	36	39.1
1137	298	5	Female	Non-white	HL	0	71.6							No	No	No	No	No	No	No	No		-4.63	0.96	-4.96	0.7
790	299	5	Female	Non-white	NHL	0	60.3	164	22.4197	-0.483221	No			No	No	No	No	No	No	Yes	Yes		-3.41	3.2	-3.44	3.12
763	300	3	Male	White	NHL	0	16.33	101.6	15.8197	7.52108	Yes			No	No	No	No	No	No	Yes	No	1	-3.21	3.86	-3.28	3.63	0.00265805	115	#N/A	67	#N/A	86.7833	138		36.5	7.43		11.4	9.1	293	14.1	82.3	140	4.7		2.49911	0.48	99	9.7
588	301	3	Female			1	17.01							No	No	No	No	No	No	Yes	No		-3.33	3.47	-4.54	1.05
237	302	5	Male	White	NHL	0	50	161.4	19.1939	6.47339	Yes			No	No	No	Yes	No	Yes	No	No		-4.74	0.86	-4.89	0.74
1298	303	5	Male	Non-white	HL	1	39					4	4	No	No	No	No	No	No	Yes	Yes		-3.09	4.37	-5.07	0.63
1861	304	5	Male	Non-white	HL	0	58.9					1	1	Yes	No	No	No	No	No	No	Yes		-2.78	5.83	-3.13	4.17
2098	305	5	Male	Non-white	HL	0	58.7							Yes	No	Yes	No	No	Yes	No	No		-3.57	2.74	-4.39	1.22
2589	306	1	Female	Non-white	HL	0	3.5	52	12.9438	1.02454	No	1	1	No	No	No	No	No	No	No	No	0	-4.19	1.5	-4.22	1.45	0.0125964	91	1.81403	54	1.56428	76.1429	164	38	36.8	7.3	50	16.6	8.11	664			139	5.6	24	0.714031	0.28	69	10.4
2338	307	4	Male	Non-white	NHL	0	18.7	119.1	13.1831	6.80722	Yes			Yes	No	No	No	No	No	Yes	No		-4.83	0.79	-6.1	0.22
1594	308	5	Female	Non-white	HL	1	31							No	No	No	No	No	Yes	Yes	Yes		-4.63	0.96	-4.81	0.8
746	309	5	Female			0	51	160	19.9219	0.206148	No			No	No	No	No	Yes	No	No	Yes		-4.84	0.78	-4.94	0.71
299	310	5	Male	Non-white	NHL	0	90.4	172.2	30.4861	4.42242	Yes			Yes	No	Yes	Yes	Yes	Yes	Yes	Yes	0	-6.32	0.18	-6.06	0.23	0.0573469	114	#N/A	63	#N/A	29.4175	147	44	36.7	7.24	34	15.6	12.7	254	13.3	19	147	8.4	13	19.9929	2.4	1566	8.7
468	311	4	Male			0	29.6							Yes	Yes	No	No	Yes	Yes	No	Yes		-4.42	1.18	-4.59	1.01
2374	312	4	Male			0	23.2							No	No	No	No	No	No	No	No		-4.55	1.05	-4.74	0.87
1210	313	2	Female	Non-white	NHL	0	4.1							No	No	No	No	No	No	No	Yes	0	-4.44	1.17	-4.61	0.99	0.0289477	88		52			158	72	36.8	7.39	72	12.9	4.2	292	14.1	39.1	147	7.3	29	1.78508	0.26	78	10.1
1960	314	5	Female	Non-white	HL	1	42.5							Yes	No	No	No	No	No	Yes	Yes	0	-6.29	0.18	-6.04	0.24	0.00742095	109		80			102	42	37.2	7.45	37.8	12.9	4.9		16.1	29.1	148	5.4				141.9
1301	315	2	Male	Non-white	NHL	0	12.28	90.2	15.0933	1.27623	No			No	No	No	No	No	No	No	Yes	0	-6.01	0.24	-6.22	0.2	0.00604765	130	#N/A	100	#N/A		155	52
1118	316	4	Male	Non-white	HL	0	66.3							No	No	No	No	No	Yes	No	Yes	0	-4.62	0.98	-4.8	0.81	0.011131	118		77			115	28	37.5			13.5	6.32	165	12		139	4.1	21	2.49911	0.44	91	9.5
1775	317	5	Male	White	NHL	0	54	167	19.3625	0.7827	No			No	No	Yes	No	No	Yes	Yes	No		-6.41	0.17	-6.13	0.22
772	318	1	Female	Non-white	HL	0	3.06							No	No	No	Yes	No	Yes	No	No		-4.26	1.4	-4.34	1.29
2360	319	4	Male	Non-white	NHL	0	47.2	160	18.4375	6.14411	Yes			No	No	No	No	No	No	No	Yes		-6.28	0.19	-6.03	0.24
1197	320	3	Female	White	NHL	1	12							No	No	Yes	No	No	Yes	Yes	Yes	0	-4.81	0.8	-4.93	0.72	0.00777274	117		97			137	52	37
2255	321	4	Male	Non-white	HL	0	28.8							No	No	No	Yes	No	No	No	No		-4.23	1.44	-4.29	1.35
2025	322	5	Male			0	63							Yes	No	No	No	No	No	No	No		-4.59	1	-4.78	0.83
1116	323	2	Male			1	9.55							Yes	No	Yes	No	No	No	Yes	Yes	0	-3.42	3.16	-3.44	3.09	0.0177315	113		78			201	53	40.1
1619	324	4	Male	Non-white	NHL	1	78.3							Yes	No	No	No	No	No	No	Yes		-4.55	1.05	-4.74	0.87
442	325	3	Male	Non-white	HL	0	13.3							Yes	No	No	No	Yes	Yes	No	Yes	0	-3.12	4.24	-3.95	1.88	0.00604765	134		71			126	46	36.2
1658	326	4	Male	Non-white	NHL	1	41.3	152	17.8757	1.66764	Yes			No	Yes	No	No	No	No	No	Yes	0	-6.36	0.17	-6.08	0.23	0.00517617	117	#N/A	68	#N/A		123	40	36.9
150	327	4	Male			0	17.6	120	12.2222	1.61615	No			Yes	No	No	No	No	No	Yes	No		-4.65	0.95	-4.96	0.69
1716	328	3	Male	Non-white	NHL	0	16.5							No	No	No	No	No	No	No	No	0	-4.88	0.75	-4.96	0.7	0.00777274	131		87			128	30	36.9
2150	329	5	Female	Non-white	HL	1	40	134	22.2767	4.38431	Yes			No	No	No	Yes	No	No	Yes	Yes		-4.73	0.87	-4.89	0.75
1242	330	5	Male	Non-white	HL	1	53.1	161	20.4853	4.33866	Yes			Yes	No	No	No	No	Yes	No	Yes		-4.7	0.9	-4.87	0.76
179	331	3	Male	Non-white	NHL	0	17.5	94.4	19.6379	3.55208	Yes			Yes	No	No	No	No	No	No	No	0	-4.24	1.42	-4.32	1.32	0.0103715	83	#N/A	55	#N/A		149	48	37.5
1445	332	5	Male			0	89.3	172.2	30.1152	0.182258	No	1	1	No	No	No	No	No	Yes	No	No	0	-4.35	1.27	-4.49	1.11	0.10616	110	#N/A	57	#N/A	12.3215	119	37	37.2	7.25	48.7	13.5	9.13	43			128	3.6	18	20.7069	5.73	115	8
1734	333	5	Female	Non-white	NHL	0	96.8							Yes	No	Yes	No	No	Yes	Yes	Yes	0	-3.48	2.99	-3.47	3.01	0.0427674	138		72			150	21	36.7778	7.21	50						149	6.1	16	12.8526	5.08	106	9.7
1557	334	4	Male	Non-white	NHL	0	39.1	133.4	21.9718	6.17337	Yes			Yes	Yes	No	No	Yes	Yes	No	Yes		-2.91	5.17	-3.76	2.28
837	335	5	Male	Non-white	NHL	0	134.9	185	39.4156	-2.80355	No			No	Yes	No	No	No	Yes	No	Yes		-3.3	3.56	-3.5	2.93
1485	336	2	Male	White	NHL	0	8.4	65.5	19.5793	4.94151	Yes	1	1	No	No	No	No	No	No	No	No		-4.48	1.12	-4.66	0.94
974	337	4	Female	White	NHL	0	22	129.5	13.1185	5.38461	Yes			Yes	No	No	No	No	No	No	No	0	-3.65	2.53	-3.87	2.04	0.0217001	117	#N/A	80	#N/A	115.424	141	36	38.7	7.38		11.4					136	4.2		7.49732	0.46	90
2477	338	4	Female	Non-white	NHL	0	31.5	135.6	17.1313	0.831851	No			No	Yes	No	No	No	No	No	No		-4.76	0.85	-4.9	0.74
2251	339	2	Female	Non-white	NHL	0	13.3							Yes	No	No	No	No	No	Yes	Yes		0.33	58.06	0.88	70.59
474	340	6	Male	Non-white	HL	0	60							No	No	No	No	No	No	Yes	No		-4.79	0.83	-4.92	0.73
882	341	6	Male	Non-white	NHL	0	140	170	48.4429	-0.490294	No			No	No	No	No	No	Yes	No	Yes		-4.76	0.85	-4.98	0.69
76	342	5	Male	Non-white	NHL	1	66	163.5	24.6893	4.02499	Yes	1	2	No	No	No	No	No	Yes	No	Yes	0	-4.76	0.85	-4.98	0.69	0.00604765	129	#N/A	84	#N/A		143	56	36.9
2079	343	4	Male	Non-white	HL	1	19					4	4	Yes	No	No	Yes	No	No	Yes	Yes		-4.84	0.78	-6.13	0.22
139	344	5	Female	Non-white	NHL	1	46.1							Yes	No	No	No	No	No	Yes	Yes	0	-3.19	3.96	-3.94	1.91	0.00866707	121		81			133	28	37.0556			7.9	4.6	196			138	3.4	17	2.85612	0.15	61
321	345	5	Female	White	NHL	1	35.09	152.9	15.0096	7.90635	Yes			Yes	No	No	Yes	No	Yes	Yes	Yes		-4.77	0.84	-4.98	0.69
1710	346	2	Female	Non-white	NHL	0	13.1							No	No	No	No	No	No	No	Yes	0	-5.08	0.62	-4.65	0.95	0.0159169	138		106			208	53	36.8333								141	4.5	20	4.99821	0.15	147	10.1
1316	347	4	Male			0	22.6							No	No	No	No	Yes	No	No	No		-4.76	0.85	-4.9	0.74
2543	348	3	Male	White	NHL	1	15.2							Yes	No	Yes	No	No	No	No	Yes	0	-4.88	0.75	-4.96	0.7	0.00742095	127		63			125	45	37.2	7.242	47.3
815	349	1	Female	White	NHL	0	2.9	50	11.6	0.537899	No			No	No	No	No	No	No	No	No		-4.58	1.02	-4.76	0.85
373	350	4	Male	Non-white	HL	1	19.2							Yes	No	Yes	Yes	Yes	No	Yes	Yes	0	-2.21	9.84	-2.56	7.2	0.0148357	99		60			114	28	37.6	7.42	65	11.9	9.2	164			144	5.6	23	3.21314	0.19	260	7.9
1311	351	5	Female	Non-white	HL	0	50	162	19.052	1.89292	Yes			No	No	No	No	No	No	No	Yes		-4.77	0.84	-4.98	0.69
2312	352	5	Female	Non-white	HL	0	98.6	170	34.1176	0.501607	No	1	1	Yes	No	No	No	Yes	Yes	No	Yes		-4.65	0.95	-4.83	0.8
2077	353	3	Male	White	NHL	0	12.7							Yes	Yes	No	Yes	Yes	Yes	No	Yes		-4.21	1.46	-4.27	1.38
639	354	4	Female			0	38.4							No	Yes	No	Yes	Yes	Yes	No	Yes	0	-4.58	1.02	-4.76	0.85	0.0148357	98		59			120	37	37.9			9.8	5.7	135			131	3.9	23	5.35523	0.83	93	8.2
1387	355	1	Male	Non-white	NHL	0	2.8							No	No	No	No	No	No	No	No	0	-4.37	1.25	-4.51	1.08	0.0124274	83		56			127	45	37
1572	356	4	Male	Non-white	NHL	0	34.7					1	1	Yes	No	No	No	No	No	No	Yes		-2.88	5.31	-3.73	2.34
161	357	5	Female	White	NHL	1	41.6							No	No	Yes	Yes	Yes	Yes	Yes	Yes		-4.88	0.75	-4.96	0.7
1639	358	4	Male	Non-white	HL	0	32.2	129	19.3498	-1.19819	No			Yes	No	No	No	No	Yes	No	Yes	0	-2.69	6.39	-3.49	2.95	0.00604765	84	#N/A	55	#N/A		140	43	37.2
95	359	2	Female	Non-white	HL	0	8.5	72	16.3966	3.01237	Yes			No	No	No	Yes	No	No	No	No		-4.59	1	-4.78	0.83
22	360	5	Male	White	NHL	1	114.9							Yes	No	No	Yes	No	Yes	No	Yes	1	-5.14	0.58	-4.94	0.71	0.00604765	132		80			105	26	37.5
2159	361	5	Male	Non-white	HL	0	50.2	168.7	17.639	7.54405	Yes			No	No	No	No	No	No	No	No		-4.74	0.86	-4.89	0.74
381	362	4	Male	White	NHL	0	40.5					1	1	No	No	Yes	No	No	No	No	No		-4.2	1.47	-4.72	0.89
522	363	5	Male			0	66.5	174	21.9646	7.50341	Yes			No	No	No	No	No	No	Yes	No	0	-4.86	0.77	-4.96	0.69	0.00777274	129	#N/A	78	#N/A		107	18	36.9
1035	364	5	Male	Non-white	HL	1	33.2							No	No	No	No	No	No	Yes	Yes	0	-4.79	0.83	-4.92	0.73	0.0088825	131		103			118	22	37.1	7.31	65.9	14.9	5.2	203	15.7	40.8	154	5.1	19	1.07105	0.35	184.8
476	365	3	Male	Non-white	NHL	0	16.1							Yes	No	No	No	No	No	No	No		-4.47	1.14	-4.64	0.95
1478	366	3	Female	White	NHL	0	13.7							No	No	No	No	Yes	No	No	No		-4.66	0.94	-4.84	0.79
1198	367	5	Male	White	NHL	0	31.9							Yes	No	No	No	No	No	Yes	Yes		-4.84	0.78	-4.94	0.71
672	368	5	Female	White	NHL	0	94							No	No	No	No	No	No	No	No	0	-5.7	0.33	-5.46	0.42	0.00777274	112		71			66	18	36.8
1764	369	4	Male	Non-white	HL	0	48	144	23.1481	-0.405451	No			No	Yes	No	No	Yes	No	No	No		-4.58	1.02	-4.76	0.85
983	370	2	Male	Non-white	NHL	0	10	74	18.2615	3.29357	Yes	1	1	No	No	No	No	Yes	No	Yes	Yes		-3.55	2.8	-4.66	0.94
1233	371	4	Male	Non-white	HL	1	16.8							No	No	No	No	No	Yes	Yes	Yes		-4.66	0.94	-4.84	0.79
2260	372	2	Male	Non-white	NHL	0	4	48	17.3611	0.627782	No			No	No	No	No	No	No	No	No		-4.54	1.06	-4.72	0.88
2547	373	5	Female	Non-white	HL	0	60.5	149.9	26.9248	6.56734	Yes			No	No	No	No	No	No	No	No	0	-3.26	3.71	-3.49	2.97	0.00777274	122	#N/A	69	#N/A	120.508	116	23	36.8889			11.8	12.5	318			141			2.14209	0.51
1771	374	3	Female	White	NHL	0	21.7	101.7	20.9806	1.97589	Yes			No	No	No	No	Yes	No	Yes	Yes	0	-6.41	0.17	-6.1	0.22	0.00517617	116	#N/A	84	#N/A	130.303	141	30	36.1								136	4.9	28	3.92717	0.32	109	8.7
615	375	6	Male	Non-white	NHL	0	147.8	166.4	53.3787	-5.1903	No			Yes	No	No	No	No	Yes	No	Yes		-6.41	0.17	-6.1	0.22
2590	376	5	Male	Non-white	NHL	0	54.4					1	1	No	No	No	No	No	No	No	Yes		-4.44	1.17	-4.87	0.76
2404	377	2	Female	White	NHL	0	7.9	65	18.6982	7.4773	Yes			Yes	No	No	No	No	No	No	Yes	0	-4.72	0.89	-4.88	0.76	0.00994796	114	#N/A	71	#N/A		161	52	36.9
1519	378	2	Female	Non-white	HL	1	8.3	64	20.2637	0.807072	No			Yes	No	No	Yes	No	No	Yes	Yes	0	-4.84	0.78	-4.97	0.69	0.0259005	123	#N/A	90	#N/A	9.86466	173	97	37.2	7.38	41	14.3	11.2	111			166	6.1	19	36.4156	2.66	141.9	5.3
2416	379	2	Female	White	NHL	1	9.2							No	No	No	No	No	No	Yes	No	0	-4.79	0.83	-6.08	0.23	0.00994796	113		75			129	35	37.3
2269	380	5	Male	White	NHL	1	31.1	120.5	21.4184	6.41001	Yes			No	No	Yes	No	No	No	Yes	Yes		-4.86	0.77	-4.95	0.7
1972	381	4	Male	White	NHL	0	32.3							Yes	No	No	Yes	No	Yes	No	No		-4.3	1.34	-4.41	1.2
2193	382	2	Female	White	NHL	1	12.8	76	22.1607	1.98355	Yes			Yes	No	No	Yes	No	No	Yes	Yes		-4.99	0.68	-4.6	0.99
1191	383	5	Female	White	NHL	1	78.6	149.9	34.98	-1.00823	No			Yes	No	No	No	No	No	No	No		-4.17	1.52	-4.6	0.99
670	384	5	Female	Non-white	HL	0	120	160	46.875	2.66528	Yes			Yes	Yes	No	Yes	No	Yes	Yes	Yes		-4.83	0.79	-4.97	0.69
599	385	5	Female	Non-white	NHL	0	44	153	18.7962	5.83923	Yes	1	1	No	No	Yes	No	No	No	No	No	0	-4.79	0.82	-5.1	0.6	0.00547268	112	3.07658	71	2.77066	130.688	112	17	37.1	7.33	31	12.9					141	5	16	3.21314	0.48	242	8.5
1278	386	4	Male	Non-white	HL	0	22.7	120	15.7639	5.54805	Yes	1	1	No	No	No	No	No	No	No	Yes		-4.47	1.14	-4.64	0.95
835	387	5	Female	White	NHL	0	69.25	157.5	27.9164	1.93484	Yes			No	No	No	No	No	No	No	No	0	-4.74	0.86	-4.89	0.74	0.0044583	110	#N/A	73	#N/A	23.3967	67	23	36.3			12.6	10.7	295			141	3.6	22	5.71225	2.76	112	7.9
215	388	4	Female	Non-white	NHL	0	40							No	Yes	No	Yes	No	Yes	No	Yes	0	-4.59	1	-4.78	0.83	0.00517617	104		60			157	44	39.9	7.408	34.1	10.8			16.8	30.9	138	4.9				128
96	389	4	Male	White	NHL	0	31.3	135.2	17.1234	3.91652	Yes			No	No	No	No	Yes	No	No	No	1	-3.1	4.3	-2.81	5.66	0.00180611	113	#N/A	65	#N/A		94	29	36.9
737	390	2	Female	White	NHL	0	6.4	60	17.7778	2.85611	Yes			No	No	No	No	No	No	Yes	No	0	-4.65	0.95	-5.99	0.25	0.0142325	103	#N/A	75	#N/A	82	173	50	36.9	7.26	38.4	9.7					146	6.5	20	4.6412	0.3	142.78	7.3
1473	391	2	Female	Non-white	NHL	0	11							No	No	No	No	Yes	No	No	No		-4.81	0.8	-4.97	0.69
1912	392	4	Male	Non-white	NHL	0	23							No	No	No	No	No	Yes	No	Yes	0	-4.48	1.12	-4.66	0.94	0.0127141	127		77			169	46	37.3	7.42	41.2	9.2	15.9	226	14.4	35.2	141	4.4	20	3.21314	0.4	157	8.3
1467	393	5	Male			0	53.8							No	No	No	No	No	No	No	No		-4.8	0.82	-4.92	0.72
1535	394	5	Male	Non-white	HL	0	197	177	62.881	4.93488	Yes	1	1	No	No	No	No	No	Yes	No	Yes		-4.49	1.11	-4.9	0.74
1011	395	3	Female	Non-white	HL	1	10.2	70.2	20.6979	-0.818225	No			No	No	Yes	No	No	Yes	Yes	Yes		-3.21	3.86	-3.47	3.02
558	396	2	Male	Non-white	HL	1	4.57							Yes	No	No	No	No	No	No	Yes	0	-4.56	1.03	-4.75	0.86	0.00994796	97		63			171	35	36.6111								136	4.8	29	4.99821	0.15	60	9.8
2166	397	2	Female	White	NHL	1	6.4	60	17.7778	-1.37186	No			No	No	No	No	No	No	Yes	No	0	-4.81	0.8	-4.93	0.72	0.0116134	115	1.25991	77	0.95681	136.667	167	50	36.2								144	4.5	25	1.78508	0.18	99	8.9
796	398	5	Male	Non-white	HL	0	96.79	182.9	28.9336	-2.20842	No			Yes	No	No	Yes	Yes	Yes	Yes	Yes		-2.58	7.06	-2.99	4.79
1361	399	4	Male	Non-white	HL	1	26.5	120.5	18.2504	2.76145	Yes			No	No	No	Yes	No	No	Yes	Yes		-3.2	3.92	-3.26	3.69
1525	400	5	Male			0	98.6							No	No	No	No	No	Yes	No	Yes		-4.66	0.94	-4.97	0.69
2491	401	4	Male	White	NHL	1	22.9							No	No	No	Yes	No	Yes	Yes	Yes	0	-6.49	0.15	-6.81	0.11	0.00866707	103		55			80	25	36.8			11.1	14.35	170			139	3.4	22	2.14209	0.3	120	8.1
2591	402	5	Female	White	NHL	0	51							No	No	No	Yes	No	Yes	No	No	0	-5.76	0.32	-5.52	0.4	0.00777274	124		77			131	27	37.2
621	403	2	Female			0	4							Yes	No	No	No	Yes	No	No	Yes	0	-3.9	1.98	-3.78	2.23		105		65			154	35	36	7.31	50	12.6	8.8	471			137	3.5	20	1.42806	0.28	161	9.1
869	404	5	Female	Non-white	HL	0	69.3	151.9	30.0343	-3.51764	No			No	No	No	No	No	No	No	No		-4.67	0.92	-4.85	0.78
2039	405	4	Female	White	NHL	0	26.6	125	17.024	8.1248	Yes			No	No	No	No	Yes	Yes	No	Yes	0	-4.48	1.12	-4.66	0.94	0.0211804	95	#N/A	90	#N/A	160.156	141	44	39.6	7.42			9.2	181			143	3.3		2.85612	0.32	134.31
628	406	3	Male	Non-white	NHL	0	14	93	16.1868	0.189217	No	1	1	No	No	No	No	Yes	No	Yes	Yes	0	-3.41	3.2	-4.6	0.99	0.00742095	111	3.16992	78	3.28776	100.342	155	40	36.5			11.5	12.7	497			147	4.1	27.4	3.21314	0.38	233.2	9.4
1022	407	2	Male	White	NHL	0	2.5							No	No	No	No	No	No	No	Yes	0	-4.42	1.18	-4.59	1.01	0.0336859	87		53			136	42	36.1111			11	3	129			141	5.2	36	2.49911	0.2	83.6	9.2
1611	408	5	Male			0	52.2							Yes	No	No	No	No	No	No	No		-4.34	1.29	-4.47	1.13
2074	409	4	Male	Non-white	NHL	0	40							No	Yes	No	No	No	No	No	Yes	0	-4.86	0.77	-4.96	0.69	0.0127141	137		58			147	60	39.7			11.7					132	3.7		10.7105	1.2	149	8
2593	410	4	Male	Non-white	HL	0	31.4							Yes	Yes	No	No	Yes	No	No	No		-4.37	1.25	-4.51	1.08
2130	411	5	Male			1	56.4							Yes	Yes	No	No	No	Yes	Yes	Yes	0	-5.84	0.29	-6.51	0.15	0.00604765	125		85			132	29	37.7
1574	412	5	Female	Non-white	HL	0	106.29	166.9	38.1575	5.00038	Yes			No	Yes	No	No	No	Yes	Yes	Yes		-3.41	3.2	-3.52	2.88
6	413	3	Female			1	13.2	90	16.2963	2.07354	Yes	3	3	No	No	No	Yes	No	No	Yes	Yes		-3.28	3.61	-3.34	3.41
70	414	4	Male	Non-white	HL	0	40.5	141.1	20.3423	3.63183	Yes			No	No	No	No	No	No	No	No		-4.48	1.12	-4.66	0.94
2356	415	5	Male	Non-white	NHL	1	88.7							No	No	No	Yes	No	No	No	Yes	0	-6.43	0.16	-6.13	0.22	0.00604765	130		60			113	39	36.9	7.31	41.6	12.4	22.6	245	15.3	28	140	4.8	20	3.57015	1.1	104	8.5
608	416	5	Female	White	NHL	0	28.6							No	No	No	No	No	No	Yes	No	0	-4.79	0.83	-6.14	0.22	0.0283486	142		96			135	31	37.5
1722	417	3	Female			1	28.8							No	No	No	No	No	Yes	No	Yes	0	-6.1	0.22	-5.87	0.28	0.00777274	108		78			150	30	36.9
2149	418	3	Female			1	16.8							No	No	No	Yes	Yes	No	Yes	Yes		-3.23	3.81	-3.29	3.59
1830	419	2	Female	Non-white	NHL	1	9.05	72.5	17.2176	8.26789	Yes			Yes	No	No	No	No	No	No	Yes		-6.22	0.2	-5.99	0.25
1690	420	2	Male	Non-white	NHL	0	11							No	No	No	No	No	No	No	Yes		-4.81	0.8	-4.93	0.72
624	421	5	Female	Non-white	NHL	0	60.9					1	1	No	No	No	No	No	No	No	No		-4.48	1.12	-4.66	0.94
1005	422	4	Female	Non-white	NHL	0	40.2	140.2	20.4517	0.396828	No			Yes	No	No	No	No	Yes	No	Yes		-4.67	0.92	-4.85	0.78
1455	423	5	Male	Non-white	NHL	0	100.2					1	1	No	No	No	No	No	No	No	Yes		-3.49	2.95	-3.48	2.99
1507	424	5	Female	Non-white	HL	0	67.8	130	40.1183	7.46276	Yes			No	No	No	No	No	Yes	No	Yes	0	-3.27	3.67	-3.29	3.58	0.00742095	118	#N/A	71	#N/A	61.9767	98	43	37	7.4	41	13.9	3.42	164			146	4.9	25	3.21314	0.86	183.92	8.4
2144	425	2	Male	White	NHL	0	12.5							Yes	No	No	No	Yes	Yes	No	No	0	-4.38	1.23	-4.53	1.06	0.0191945	112		56			162	41	37.1			7.8	15.7	83			138	3	19	12.1385	0.36	140	8.8
194	426	1	Female	White	NHL	0	3.53							No	No	No	No	No	No	No	No		-4.65	0.95	-4.83	0.8
1992	427	4	Male	Non-white	HL	0	112.4	150	49.9556	-3.85755	No			No	No	No	No	No	Yes	No	Yes	0	-4.86	0.77	-4.96	0.69	0.0190196	137	#N/A	93	#N/A	104.237	126	33	37.3			11.7	3.2	188	13.9	45.4	137	3.9	25	5.35523	0.59	112	8
1297	428	4	Female			0	39.4							No	No	No	No	Yes	No	No	Yes		-4.34	1.29	-4.47	1.13
1963	429	5	Male			0	86.9	156	35.7084	-6.27446	No			Yes	No	No	No	Yes	Yes	No	No		-4.83	0.79	-4.94	0.71
903	430	3	Male	Non-white	NHL	0	22							No	No	No	No	No	No	No	No		-4.49	1.11	-4.68	0.92
2387	431	6	Male			0	74.7	182.9	22.3302	1.70665	Yes			Yes	No	No	No	No	Yes	No	Yes		-4.7	0.9	-4.87	0.76
2311	432	3	Male			0	10.7							Yes	No	No	No	Yes	No	Yes	Yes	0	-4.23	1.43	-4.69	0.91	0.0177315	91		70			127	27	36.7	7.45	44.2	12.6	8.2	60	13.3	27.1	151	5.4	24	3.92717	0.38	203.28	11
513	433	3	Female	Non-white	HL	0	22.4							Yes	Yes	No	No	No	Yes	No	No	0	-4.51	1.09	-4.69	0.91	0.00742095	94		67			131	44	38	7.36	33.1	10.4	14.9	351	16.3	38.3	145	6.3	18	2.49911	0.3	703.01	7.5
2314	434	5	Male			0	112.5							Yes	No	Yes	No	No	Yes	No	Yes		-2.95	4.98	-3.15	4.11
1442	435	3	Male	White	NHL	1	21.2					1	1	No	No	No	No	No	No	No	No		-4.76	0.85	-4.9	0.74
1113	436	4	Male	White	NHL	0	33	130	19.5266	2.68737	Yes			No	No	No	Yes	No	No	No	No	0	-4.58	1.02	-4.76	0.85	0.00517617	108	3.50022	71	3.36994		95	24	37.2778
780	437	4	Female	White	NHL	0	48.9							No	No	No	No	No	No	No	No	0	-4.61	0.99	-4.79	0.82	0.011131	100		66			87	20	37.2778			13.2	4.5	170			139	4.1	25	2.85612	0.56	92	9.3
397	438	5	Female	Non-white	HL	0	126					1	1	Yes	No	No	No	No	Yes	No	Yes		-4.79	0.83	-4.97	0.69
479	439	4	Male			0	24.6	117	17.9706	0.592615	No	4	4	No	No	No	No	No	No	Yes	Yes	0	-4.77	0.84	-6.08	0.23	0.00777274	112	#N/A	76	#N/A		116	32	36.8
761	440	5	Male			0	123							No	No	No	No	No	No	No	No		-4.58	1.02	-4.94	0.71
439	441	3	Female	Non-white	NHL	1	14.6	92	17.2495	-2.45579	No			Yes	No	No	No	No	No	Yes	Yes		-4.61	0.99	-4.79	0.82
1831	442	3	Female	Non-white	HL	0	19	107	16.5953	7.43937	Yes			No	No	Yes	No	No	No	Yes	No	0	-4.76	0.85	-6.07	0.23	0.00517617	124	#N/A	90	#N/A		143	21	37.5
706	443	5	Female	Non-white	HL	1	126.1							Yes	No	No	No	No	Yes	No	Yes		-4.55	1.04	-4.47	1.14
543	444	3	Female	Non-white	NHL	1	11.5	82	17.1029	-0.763863	No	4	4	No	No	No	No	No	No	Yes	Yes	0	-4.35	1.27	-4.49	1.11	0.0103715	82	#N/A	47	#N/A	186.778	159	56	39.3	7.363	39.4	11	4.7	233			139	3.5	19.8	2.14209	0.18	148.5	7.4
2154	445	2	Male	Non-white	HL	1	11.1	79	17.7856	0.632298	No	3	3	Yes	No	No	Yes	No	No	Yes	Yes	0	-4.73	0.87	-4.89	0.75	0.00517617	109	0.793175	63	1.47391		138	75	37.7	7.34	35.7
1789	446	5	Male	Non-white	NHL	1	172.7	190.5	47.5885	2.46316	Yes			No	No	Yes	No	No	No	No	No		-4.49	1.11	-4.9	0.74
1341	447	5	Female	Non-white	NHL	0	50.1	161	19.328	-1.34518	No			No	No	No	No	No	No	Yes	Yes		-4.87	0.76	-4.96	0.7
1417	448	4	Male	White	NHL	1	65.6	144	31.6358	4.98027	Yes	1	2	Yes	No	No	No	Yes	Yes	No	Yes	0	-4.84	0.78	-4.94	0.71	0.00777274	117	1.16656	67	1.90482	128.348	130	60	38.8	7.45	34.6	7.3	17.46	374			135	4.1	23	4.6412	0.46	121	8.9
2069	449	5	Male	White	NHL	0	70	191	19.1881	7.11147	Yes			Yes	No	No	No	No	No	Yes	No		-4.45	1.15	-4.88	0.76
540	450	5	Female	Non-white	NHL	0	56.6	162	21.5668	6.6535	Yes			Yes	No	No	No	No	No	No	Yes	0	-4.51	1.09	-4.69	0.91	0.0127141	96	#N/A	55	#N/A	93.5493	133	45	39.2			11	12.6	163	17.4	37.4	133	3.3	20	3.92717	0.71	105	7.5
826	451	5	Male	White	NHL	0	107.8							No	No	No	Yes	Yes	No	Yes	Yes	0	-4.8	0.82	-4.92	0.72	0.0127141	117		80			97	18	36.8			14.2	18.91	36			134	3.5	21	4.99821	0.69	98	9.5
754	452	4	Male	Non-white	NHL	0	37.3							No	Yes	No	Yes	No	No	No	No		-4.74	0.86	-4.89	0.74
223	453	5	Female	White	NHL	0	50.8							No	No	Yes	No	No	No	No	No		-6.27	0.19	-6.02	0.24
678	454	5	Female	Non-white	NHL	0	58							Yes	No	No	No	No	Yes	No	Yes		-4.49	1.11	-4.68	0.92
1465	455	3	Male	Non-white	HL	1	14.49	94	16.3988	2.98894	Yes			Yes	No	Yes	Yes	Yes	No	Yes	Yes		-3.34	3.42	-3.51	2.9
1076	456	6	Female	Non-white	NHL	0	192.6	163	72.4905	6.17047	Yes			Yes	No	No	No	No	Yes	No	Yes		-6.41	0.17	-6.13	0.22
1857	457	3	Female	Non-white	NHL	1	25.1	114.3	19.2124	3.52146	Yes			No	No	No	No	No	No	Yes	Yes	0	-4.73	0.87	-4.89	0.75	0.00742095	109	#N/A	85	#N/A	101.876	139	38	39.5			13.6	10.32	213			140	4.5	23	2.49911	0.46	97	8.8
2046	458	4	Female	Non-white	NHL	0	16.3							No	No	No	No	Yes	No	No	Yes		-4.73	0.87	-4.89	0.75
1673	459	2	Male	Non-white	NHL	0	10.3	77	17.3722	4.21013	Yes			No	No	No	No	No	No	No	Yes		-4.74	0.86	-4.98	0.69
1314	460	5	Female	Non-white	NHL	0	40.1	138	21.0565	-1.13485	No			Yes	Yes	Yes	Yes	Yes	Yes	Yes	Yes	0	-4.74	0.86	-4.98	0.69	0.00604765	145	-0.471782	99	-0.165298		76	28	37.1
1631	461	3	Female	Non-white	HL	0	29.1							No	No	Yes	No	No	Yes	Yes	No		-6.31	0.18	-6.05	0.24
2001	462	5	Male	Non-white	NHL	0	57.5	164	21.3786	4.28834	Yes			No	No	No	Yes	Yes	No	Yes	No		-4.51	1.09	-4.91	0.73
2355	463	2	Female	White	NHL	0	4.5	48	19.5312	3.16683	Yes			No	No	No	No	No	Yes	No	Yes		-4.73	0.87	-4.89	0.75
1439	464	5	Female	Non-white	HL	0	66.1	150	29.3778	4.03534	Yes			No	No	No	No	No	No	No	Yes		-4.4	1.22	-4.55	1.04
347	465	5	Female	Non-white	HL	1	40	140	20.4082	-2.91608	No	2	3	Yes	No	No	Yes	No	No	No	Yes	0	-4.73	0.87	-4.89	0.75	0.00517617	115	#N/A	56	#N/A		55	38	37.1
1883	466	4	Male	White	NHL	1	25	128	15.2588	0.0569369	No			No	No	No	No	No	No	Yes	Yes		-4.77	0.84	-4.91	0.73
1102	467	2	Male	White	NHL	1	6.5	64	15.8691	-1.80445	No			Yes	No	No	Yes	Yes	Yes	Yes	Yes		-4.47	1.14	-4.64	0.95
1207	468	5	Male	White	NHL	0	47.1	165.1	17.2793	0.119074	No			No	Yes	No	No	No	No	No	Yes	0	-4.67	0.92	-4.85	0.78	0.00517617	113	#N/A	75	#N/A		135	24	38.3
887	469	5	Male	Non-white	HL	0	73.6							No	No	No	No	No	No	Yes	No	0	-4.83	0.79	-6.1	0.22	0.0227133	116		72			99	17	37.5	7.41	40.3	12.5	10				148	5.5	18	2.49911	0.52	304.7
101	470	5	Male	Non-white	HL	0	76					1	1	No	No	Yes	No	No	No	No	No		-4.01	1.78	-4.61	0.98
1239	471	5	Male	White	NHL	0	78.6							Yes	No	No	No	No	Yes	No	Yes		-4.69	0.91	-4.97	0.69
1494	472	5	Male	Non-white	NHL	0	93.5					1	1	No	No	Yes	No	No	Yes	No	Yes		-4.63	0.96	-4.96	0.7
1828	473	4	Male	Non-white	HL	0	38	144	18.3256	6.91192	Yes			No	No	No	No	No	Yes	Yes	Yes		-3.21	3.86	-3.28	3.63
884	474	5	Female			0	46.2							No	No	No	No	No	No	No	Yes		-4.41	1.2	-4.57	1.02
1504	475	3	Female	Non-white	HL	0	10.1	81	15.394	0.293725	No			Yes	No	No	No	Yes	No	No	Yes		-3.05	4.53	-3.87	2.05
106	476	5	Male	White	NHL	0	37.7	147	17.4464	1.50742	No			Yes	Yes	No	Yes	Yes	Yes	Yes	Yes		-5.88	0.28	-5.57	0.38
1318	477	5	Female	Non-white	NHL	1	153					1	1	Yes	No	Yes	No	No	Yes	No	Yes		-4.72	0.89	-4.41	1.21
1000	478	5	Male	Non-white	HL	0	130	173.1	43.386	0.501607	No			No	No	No	No	No	Yes	No	Yes	0	-4.74	0.86	-4.89	0.74	0.00604765	120	1.1151	52	1.55836		70	25	36.8889
308	479	3	Male	Non-white	HL	0	13.7	94	15.5048	8.00567	Yes			No	No	No	No	No	No	Yes	No	0	-4.83	0.79	-4.94	0.71	0.00777274	116	#N/A	70	#N/A		129	23	36.8889
765	480	5	Male	Non-white	HL	1	120							No	No	Yes	No	No	Yes	No	Yes		-4.29	1.35	-4.85	0.78
1679	481	5	Female	Non-white	HL	1	35.2	124	22.8928	8.86239	Yes			Yes	No	Yes	Yes	Yes	Yes	Yes	No		-4.48	1.12	-4.66	0.94
269	482	2	Male	White	NHL	0	9.4	64	22.9492	-3.42388	No			No	No	No	No	No	No	No	Yes		-6.43	0.16	-6.11	0.22
1809	483	4	Female	White	NHL	0	36.6							No	No	No	No	No	No	No	No		-4.66	0.94	-4.84	0.79
945	484	5	Female	Non-white	HL	0	97	153.5	41.1675	1.98997	Yes	1	1	No	No	No	No	No	Yes	No	Yes	0	-4.35	1.27	-4.49	1.11	0.0359325	116	#N/A	87	#N/A	95.3561	174	55	38.4								138	4.3	19	5.35523	0.66	135	7.5
391	485	5	Female	Non-white	HL	0	72.2	152.4	31.0862	7.23146	Yes	1	1	No	Yes	No	Yes	No	Yes	No	No	0	-4.58	1.02	-4.76	0.85		102	#N/A	66	#N/A		98	20	37.1
1956	486	2	Male	White	NHL	0	3.3	51	12.6874	4.82183	Yes			Yes	No	Yes	No	Yes	Yes	No	No		-4.54	1.06	-4.72	0.88
689	487	5	Female	Non-white	HL	0	76					1	1	No	No	No	No	No	No	No	Yes		-4.7	0.9	-4.87	0.76
598	488	4	Male	Non-white	NHL	0	27.2							Yes	No	No	No	No	No	No	Yes		-4.62	0.98	-4.96	0.7
645	489	4	Female			0	30.5							No	No	No	No	Yes	No	No	No	0	-4.7	0.9	-4.87	0.76	0.00232414	107		83			108	27	36.2
579	490	1	Male	Non-white	HL	0	3.31	47	14.9842	1.49203	No	2	2	No	No	No	No	No	No	Yes	No	0	-4.13	1.58	-4.11	1.61	0.00819819	90	#N/A	40	#N/A		160	52	37.1
1250	491	2	Female	Non-white	NHL	0	9.6							No	No	No	No	No	No	No	No		-4.7	0.9	-4.87	0.76
2520	492	4	Female	White	NHL	0	21.77							Yes	No	No	No	No	No	No	No	0	-3.09	4.35	-3.89	2	0.0088825	112		48			141	25	37.6	7.358	32.9				13.1	30	140	5.1	17	8.21135	0.4	100.43
1729	493	5	Male	White	NHL	0	54.2	178	17.1064	7.89757	Yes			No	No	Yes	No	No	Yes	No	No	0	-6.43	0.16	-6.11	0.22	0.0117646	118	#N/A	67	#N/A	36.49	127	21	37.0556								136	4.9	6	7.49732	2	444.07	9.6
1713	494	4	Female	Non-white	HL	0	30	142	14.878	-0.715281	No	1	1	Yes	Yes	No	No	No	No	No	No	0	-4.04	1.72	-4.15	1.56	0.0457895	92	1.39514	59	2.59256	114.157	161	44	40	7.42	38	11.5	9.21	86	14.3	32	133	4	22	5.71225	0.51	103	8.7
955	495	5	Male			0	43.2							Yes	No	Yes	Yes	No	Yes	Yes	No	0	0.2	54.95	-1.63	16.34	0.215717	101		54			139	62	38.7	7.32	31.5	7.2	13	418	13.1	22.6	150	4	19	4.6412	0.69	499.73	9.5
2434	496	5	Male	Non-white	HL	0	32							No	No	Yes	No	No	No	No	No	0	-6.46	0.16	-6.12	0.22	0.00983348	126		97			132	29	37.1111	6.85	26						136	4	4	4.6412	1.19	593	7.8
1203	497	4	Female	White	NHL	0	36	152	15.5817	1.00704	No			No	No	Yes	No	No	No	No	No		-6.15	0.21	-6.11	0.22
2508	498	4	Male	Non-white	HL	0	22.2							Yes	No	No	No	No	Yes	No	No	0	-4.88	0.75	-4.96	0.7	0.0301555	94		51			136	50			25.9		14.7	171	15.2	33.2	138	4.4		3.21314	0.4	247
1025	499	5	Male			0	42.2							Yes	No	No	No	No	No	No	No		-4.76	0.85	-4.9	0.74
1678	500	5	Female	Non-white	NHL	0	87.1							No	No	No	No	No	Yes	No	Yes	0	-4.99	0.68	-4.6	0.99	0.0148357	110		53			151	56	37.8	7.371	39	13.3					143	5				242
1733	501	4	Female	Non-white	NHL	0	60							No	No	No	No	Yes	Yes	No	Yes	0	-3.41	3.2	-3.44	3.12	0.113081	167		92			162	56	37.1	7.321	47.3	12.4	18.3	169	15.3	27.2	145	3.7	18	18.5648	5.6	178	8.1
1876	502	5	Male			0	72.5							Yes	No	No	No	Yes	No	Yes	Yes		-2.81	5.68	-3.88	2.02
114	503	5	Female	Non-white	NHL	0	129							No	No	Yes	No	No	No	No	No	0	-6.45	0.16	-6.12	0.22	0.0140695	130		91			155	56	36.1667			14.6	20.3	247			139	5.4	5	8.92538	0.97	641	10.9
1943	504	2	Male	Non-white	HL	0	14.29	91.4	17.1057	-0.754718	No			No	No	No	No	Yes	Yes	No	Yes		-4.8	0.82	-4.92	0.72
1576	505	2	Male	Non-white	NHL	0	13.3							No	No	Yes	No	No	No	No	No	0	-6.43	0.16	-6.13	0.22	0.00821675	123		78			185	60	37.5								137	3.8	16	1.42806	0.3	391.6	8.3
1249	506	4	Male	Non-white	HL	0	24.4							Yes	No	No	No	Yes	Yes	No	Yes	0	-3.16	4.08	-3.92	1.95	0.0131121	123		92			128	60	37.8	7.3	21.6	9.3	37.5	101			131	5.2		28.5612	5.49	145.2	7.7
2119	507	5	Male	Non-white	HL	0	69.7	172	23.56	-1.28273	No			No	No	No	No	No	No	No	No	0	-4.83	0.79	-4.94	0.71	0.00517617	116	#N/A	72	#N/A		92	24	37.9
2173	508	4	Female	Non-white	NHL	0	24.5	145	11.6528	0.405812	No			No	No	Yes	No	No	No	No	Yes		-6.39	0.17	-6.1	0.22
714	509	3	Female	Non-white	NHL	1	15.9	102	15.2826	4.57994	Yes			No	No	No	Yes	Yes	No	No	Yes		-3.17	4.02	-2.86	5.42
1335	510	4	Male	Non-white	NHL	0	40							No	No	No	Yes	No	No	No	No	0	-4.81	0.8	-4.93	0.72	0.0190196	151		90			132	47	38.4	7.362	35.8	11.9	31.2	191	14.8	24.3	144	4.3	17	13.9236	0.9	160	8.8
1819	511	4	Male	Non-white	HL	0	45.6	145.7	21.4806	-1.3056	No			No	No	No	Yes	No	No	No	No		-5.48	0.42	-6.16	0.21
2076	512	5	Male			0	68.04	177.8	21.5229	-1.8704	No			Yes	No	No	No	Yes	Yes	Yes	Yes		-3.4	3.24	-3.43	3.14
2287	513	2	Female	Non-white	NHL	1	4.37	50	17.48	1.58674	No			Yes	No	No	No	No	No	No	No	0	-2.88	5.31	-3.73	2.34		104	#N/A	72	#N/A	68.3333	140	58	37.5	7.3	46.9				15.1	44	143	6.2	25	4.28418	0.3	122.21
409	514	5	Male	Non-white	HL	0	93.3	167	33.454	7.92199	Yes	1	1	Yes	No	No	No	Yes	Yes	Yes	Yes		-4.74	0.86	-4.98	0.69
1951	515	3	Female	Non-white	HL	0	21.9	96	23.763	2.48325	Yes	1	1	No	No	No	No	No	Yes	Yes	Yes		-8.04	0.03	-7.94	0.04
511	516	5	Male	White	NHL	0	64.2	182	19.3817	1.81731	Yes			No	No	No	No	No	No	No	Yes		-3.1	4.32	-3.3	3.57
1589	517	5	Female	Non-white	HL	1	63.8	144	30.7677	3.46053	Yes			No	No	No	No	No	Yes	Yes	No		-5.64	0.35	-6.49	0.15
388	518	5	Male	Non-white	HL	0	71.3							Yes	No	No	Yes	Yes	No	No	No		-4.35	1.27	-4.49	1.11
1976	519	2	Female	White	NHL	1	15.1							No	No	No	No	No	No	Yes	Yes		-4.63	0.96	-4.81	0.8
1856	520	4	Female	White	NHL	0	33.8							No	No	Yes	No	No	No	No	No		-6.28	0.19	-6.03	0.24
1263	521	5	Female	White	NHL	0	95.1	175.3	30.9469	-1.12859	No			Yes	No	No	No	No	No	Yes	No		-4.67	0.92	-4.97	0.69
760	522	3	Female	Non-white	HL	0	24.4							No	No	No	No	No	No	No	Yes	0	-4.13	1.58	-4.11	1.61	0.0271044	102		75			167	52	37.4444	7.31	31	9.3	6.6	154	16.2		143	3.4	16	1.78508	0.34	132	8.4
2586	523	5	Male	Non-white	NHL	0	41.5	153	17.7282	0.0543683	No	1	1	No	No	No	Yes	Yes	No	No	No		-4.66	0.94	-4.84	0.79
1374	524	5	Female	Non-white	NHL	1	37							Yes	No	Yes	Yes	No	No	Yes	Yes	0	-3.26	3.71	-3.32	3.49	0.00604765	99		59			118	55	37.3
1840	525	4	Male	Non-white	NHL	1	19.6	111	15.9078	6.61422	Yes			Yes	No	No	Yes	Yes	Yes	No	Yes		-4.88	0.75	-4.96	0.7
1852	526	3	Male	Non-white	HL	0	15.9	93	18.3836	2.4264	Yes	3	3	No	No	No	No	No	No	Yes	Yes	0	-6.48	0.15	-6.85	0.11	0.0044583	118	#N/A	69	#N/A	127.1	144	34	36.7	7.25	71	9.9	10.92	192			140	3.6	26	3.92717	0.3	137	9.2
2041	527	6	Female	White	NHL	1	64	148	29.2184	0.144161	No			Yes	No	Yes	No	No	No	Yes	Yes		-4.67	0.92	-4.85	0.78
1671	528	5	Male	White	NHL	0	45							No	Yes	No	No	No	Yes	Yes	Yes		-4.67	0.92	-4.85	0.78
1279	529	6	Female	White	NHL	0	62							No	No	No	Yes	Yes	No	No	Yes	0	-4.77	0.84	-4.91	0.73		118		75			88	30	38.1	7.402	48.3	14.2					138	4.6				91
904	530	5	Female	Non-white	HL	0	43.6							No	No	No	Yes	No	No	No	No	0	-5.56	0.38	-6.26	0.19	0.00604765	126		89			116	19	37.1667
556	531	5	Male	Non-white	NHL	0	229	174	75.6375	3.58028	Yes			No	Yes	Yes	No	No	Yes	No	No		-6.01	0.24	-6.03	0.24
371	532	3	Male	Non-white	NHL	0	29.4							No	No	No	No	No	No	No	Yes		-4.86	0.77	-4.95	0.7
307	533	6	Male	Non-white	NHL	1	87.5							Yes	Yes	Yes	Yes	No	Yes	No	Yes	0	-6.36	0.17	-6.14	0.22		127		73			99	20	37.3								137	3.8	14	3.21314	0.71	277.09	9.3
655	534	5	Female	Non-white	NHL	1	37.2							No	No	No	No	No	No	Yes	No		-4.88	0.75	-4.96	0.7
975	535	5	Female	Non-white	NHL	0	64							Yes	No	No	No	No	No	No	No		-4.49	1.11	-4.9	0.74
1498	536	2	Male	Non-white	NHL	0	13.49	89.9	16.6914	-0.206849	No			Yes	No	No	No	No	No	No	No		-4.31	1.32	-4.43	1.18
713	537	5	Male	White	NHL	0	58.2							No	Yes	No	No	No	Yes	Yes	Yes	0	-5.67	0.34	-5.52	0.4	0.00517617	130		80			63	18	36.8
2080	538	4	Female	Non-white	HL	0	55							Yes	Yes	No	No	No	No	No	No	0	-2.94	5.04	-3.78	2.23	0.00517617	101		55			111	37	37.2778
1709	539	6	Female	Non-white	NHL	1	23.09	124.8	14.825	5.88937	Yes			Yes	No	No	No	Yes	Yes	Yes	Yes		-3.23	3.81	-3.48	3
954	540	5	Female	Non-white	NHL	0	132.4							No	No	Yes	No	No	No	No	Yes		-4.84	0.78	-4.94	0.71
1512	541	4	Female			1	31.7							Yes	No	Yes	No	Yes	Yes	No	Yes	0	-6.59	0.14	-6.9	0.1	0.0091617	124		96			102	25	38.4	7.22	46.8	10.6	8.2	135			151	3.9	21	19.6358	3.2	191.18	6.9
1527	542	5	Male	Non-white	NHL	1	46.5							No	No	No	Yes	Yes	No	Yes	Yes		-4.49	1.11	-5.05	0.64
1695	543	5	Female			0	139							No	No	Yes	No	No	Yes	No	Yes		-2.5	7.57	-3	4.76
2277	544	5	Male			0	86	182.9	25.7082	4.66114	Yes			No	No	No	No	No	No	No	Yes		-1.81	14.06	-1.37	20.2
1062	545	3	Female			0	20							Yes	No	Yes	No	Yes	Yes	Yes	Yes	0	1.66	84.02	2.4	91.69	0.95551	128		93			140	30	32.7	7.303	23	14.5	20.3	310	16.5	44	156	6.5	8	6.42628	1.7	299	14
1184	546	2	Male	Non-white	HL	0	16.6							No	No	No	No	No	No	Yes	Yes		3.98	98.17	4.07	98.33	0.00517617
300	547	4	Female	Non-white	HL	0	39.5	135.6	21.4821	1.23492	No	1	3	No	No	No	No	Yes	No	No	No	1	-2.84	5.53	-2.6	6.9	0.00604765	111	#N/A	59	#N/A		150	41	38.4
2198	548	5	Male	Non-white	NHL	0	170							No	No	Yes	No	No	Yes	No	Yes	0	-4.87	0.76	-4.96	0.7	0.0271044	126		85			126	68	37.8889	7.36	32	15.9	13.2	404	11.4	25.3	128	6.3	20	11.0675	1.88	857	8.1
2237	549	4	Male	Non-white	HL	1	29	127	17.98	5.651	Yes			No	No	No	No	Yes	No	Yes	Yes		-4.44	1.17	-4.61	0.99
1703	550	5	Male			0	104.3							No	No	No	No	No	No	No	Yes	0	-4.76	0.85	-4.98	0.69	0.00604765	129		89			97	40	37.4
1228	551	5	Female	Non-white	NHL	0	74.5	168.1	26.3646	3.08846	Yes			No	No	No	No	No	No	No	No		-4.76	0.85	-4.98	0.69
2582	552	5	Female	White	NHL	0	61.4	178	19.3789	3.07042	Yes			No	No	No	No	No	No	No	Yes		-3.38	3.29	-3.52	2.89
2394	553	5	Male	White	NHL	0	58.1	156	23.8741	-2.00566	No			No	No	No	No	No	No	Yes	Yes		-5.06	0.63	-5.4	0.45
1241	554	4	Male	Non-white	HL	0	18.1							No	No	Yes	No	No	Yes	No	No	0	-3.86	2.06	-4.54	1.06	0.00655305	124		91			132	30	37.2	7.21	25.1	12.6	14.9	278			142	6.1		4.6412	0.52	403.7	9.6
1021	555	3	Female	Non-white	NHL	0	13.6	88	17.562	0.713778	No	2	3	Yes	No	No	No	No	No	Yes	Yes		-2.56	7.15	-3.66	2.52
147	556	3	Male			0	17							Yes	No	No	No	No	No	Yes	No	0	-4.53	1.06	-4.76	0.85	0.00777274	115		76			75	22	36.6	7.36	39.4						148	5.3				127.05
2136	557	1	Male	Non-white	HL	0	4.1							Yes	No	No	Yes	Yes	Yes	Yes	Yes	0	-1.89	13.11	-3.13	4.21	0.0167806	88		58			138	35	36.9	7.44	54.2	14.7	7.8	433			155	5.3	31	6.42628	0.56	181.5	12
1607	558	5	Male	Non-white	NHL	1	44.7	161	17.2447	3.92221	Yes	3	4	No	Yes	No	No	Yes	No	Yes	No		-3.37	3.33	-3.41	3.2
1454	559	5	Male			1	45.3							No	No	No	Yes	No	No	Yes	Yes		-4.69	0.91	-4.86	0.77
2490	560	4	Male	Non-white	HL	0	41.45	141	20.8491	2.50637	Yes			No	No	No	No	Yes	Yes	No	No		-4.76	0.85	-4.9	0.74
2399	561	2	Male	Non-white	HL	0	6.2							No	No	No	No	No	No	No	No		-4.7	0.9	-4.87	0.76
2140	562	6	Female	Non-white	NHL	1	25	130	14.7929	4.84232	Yes			No	No	Yes	No	No	Yes	Yes	Yes	0	-3.16	4.08	-4.38	1.24		136	#N/A	90	#N/A	48.4545	90	26	32	7.44	73.9	6	5.61	222	21.9	32.1	128	6.7	23	8.56837	1.1	127.05	7
687	563	4	Female	Non-white	HL	1	26	126	16.3769	2.22566	Yes			No	No	No	Yes	No	Yes	Yes	Yes		-3.52	2.87	-3.51	2.92
1057	564	2	Male	White	NHL	1	9.29	74.5	16.738	7.74516	Yes			No	No	No	No	Yes	Yes	No	Yes		-2.94	5.04	-2.7	6.31
1686	565	5	Male	Non-white	NHL	1	37.1	127	23.002	4.21582	Yes	4	4	No	No	No	No	Yes	No	Yes	Yes		-4.86	0.77	-4.96	0.69
1668	566	5	Male	Non-white	NHL	0	132							No	No	No	No	No	No	No	No	1	-6.74	0.12	-7	0.09	0.00604765	186		89			106	31
1185	567	5	Male	White	NHL	0	97.7	133	55.2321	2.32816	Yes			No	No	Yes	No	No	Yes	No	Yes		-6.45	0.16	-6.12	0.22
1037	568	5	Male	Non-white	NHL	0	51	180.3	15.6884	5.08334	Yes	1	1	No	No	No	No	No	No	No	No	0	-4.45	1.15	-4.63	0.97		105	#N/A	56	#N/A	64.8447	115	22	36.5	7.41	36	11.7	10.4	96		37	133	3.9	22	5.35523	1.14	132	7.2
2253	569	3	Female	Non-white	NHL	0	12.5							Yes	No	No	No	No	No	No	No	0	-4.67	0.92	-4.85	0.78	0.00517617	105		54			126	37	37.4
1636	570	3	Female	Non-white	NHL	0	13.8	95	15.2909	3.69773	Yes			No	No	Yes	No	No	No	No	No		-4.24	1.42	-4.32	1.32
126	571	2	Female	Non-white	NHL	1	6.2	62.5	15.872	3.73425	Yes	2	2	No	No	No	Yes	Yes	Yes	Yes	Yes	0	-3.09	4.35	-3.89	2	0.00994796	112	#N/A	62	#N/A		144	54	36.7
1700	572	5	Male	Non-white	NHL	0	39.7							No	No	No	No	Yes	No	No	No		-4.74	0.86	-4.89	0.74
1206	573	4	Female	Non-white	NHL	0	38							Yes	No	No	No	Yes	Yes	Yes	Yes	0	-0.51	37.57	-1.76	14.73	0.0301555	140		45			153	26	37.1	7.331	35.6	9.2			13.4	31.2	145	4.1	16	24.277	3.8	221	7.3
666	574	5	Male	Non-white	HL	0	120	182.9	35.8719	-1.37638	No			No	No	No	No	No	No	Yes	No	0	-3.38	3.29	-3.42	3.17	0.0088825	146	#N/A	99	#N/A	93.7362	141	40	36.8	7.31	54	16.3	8.08	229	14	25.9	145	3.7	18	3.21314	0.8	143.99	8.9
88	575	3	Male			0	22	108	18.8615	2.23072	Yes			Yes	Yes	No	Yes	Yes	Yes	No	Yes	0	-4.08	1.67	-4	1.8	0.0617455	97	#N/A	62	#N/A	14.8094	180	46	36.1	7.25	45	8.6	48.2	293	13.6	27	142	5.3	19	22.849	2.99	153.67	8.8
2109	576	3	Female	Non-white	HL	1	15.39	89.9	19.0423	1.84842	Yes			Yes	No	No	Yes	Yes	Yes	Yes	Yes		-4.58	1.02	-4.76	0.85
2029	577	4	Male			0	41.9							No	No	Yes	No	No	No	No	No		-5.28	0.51	-5.41	0.44
1108	578	5	Female			0	44.8	152.4	19.2889	4.58111	Yes			No	No	No	Yes	Yes	No	No	No		-4.47	1.14	-4.64	0.95
1460	579	2	Male			0	9.3							No	No	Yes	No	No	No	Yes	No		-3.27	3.66	-4.5	1.1
1453	580	4	Female	White	NHL	0	17.9							Yes	No	No	No	Yes	Yes	Yes	Yes	0	-4.24	1.42	-4.32	1.32		78		46			156	40	37.8333
659	581	4	Male	White	NHL	0	29							No	No	No	No	No	No	No	No	0	-4.86	0.77	-4.95	0.7	0.00517617	124		86			118	31	37.7778			12.6	12.6	302
160	582	5	Female	Non-white	HL	0	109.5	168	38.7968	4.97617	Yes			No	No	No	No	No	Yes	No	Yes		-4.76	0.85	-4.9	0.74
394	583	4	Male	White	NHL	0	23.7							No	No	No	Yes	Yes	No	No	No	0	-4.69	0.91	-4.86	0.77	0.0152021	106		64			87	22	37			11.5	1.45	103
2232	584	5	Female	Non-white	HL	0	73.7	155	30.6764	3.34309	Yes			No	No	No	No	No	No	No	Yes		-4.88	0.75	-4.96	0.7
1430	585	3	Male	Non-white	NHL	0	25					1	1	Yes	No	No	No	Yes	No	No	Yes		-1.07	25.48	-0.87	29.53
1359	586	5	Male	Non-white	NHL	0	46.6	170	16.1246	7.59234	Yes			No	No	No	No	No	No	Yes	Yes	0	-3.48	2.99	-3.47	3.01	0.0607691	115	-0.0496238	56	1.01174	77.4444	108	16	36.1		46						149	5.2	23	2.85612	0.9	163	8.9
1119	587	4	Female	Non-white	NHL	1	37.6							No	No	Yes	No	No	No	Yes	No		-3.63	2.58	-4.38	1.23
1536	588	5	Female	Non-white	NHL	0	77							Yes	No	No	No	No	Yes	Yes	No	0	-4.51	1.09	-4.69	0.91	0.038491	115		86			115	31	35.6			11.6	11.3		16.7	33	139	4.3		5.71225	0.58	209.33
230	589	6	Female	Non-white	HL	0	66.8	157.5	26.9287	-1.45111	No	1	1	Yes	No	No	No	No	Yes	No	Yes	0	-4.79	0.83	-4.92	0.73		113	#N/A	77	#N/A		81	21	37
591	590	2	Male	White	NHL	1	10.6	65	25.0888	0.657301	No			No	No	No	No	No	No	Yes	Yes		-4.56	1.03	-4.75	0.86
1886	591	2	Male	Non-white	HL	1	8.2	65	19.4083	8.80453	Yes			No	No	No	No	No	No	Yes	No	0	-4.81	0.8	-4.93	0.72	0.00994796	144	#N/A	96	#N/A		148	31	36.7			11.9	7.7	425	11.9	35.4
1958	592	5	Female	Non-white	HL	0	104	160	40.625	6.23952	Yes	1	1	No	No	No	No	No	No	No	Yes	0	-4.72	0.89	-4.88	0.76	0.0088825	139	#N/A	82	#N/A		115	47	38.5
346	593	5	Male	White	NHL	0	49.9	158	19.9888	3.18134	Yes			No	No	No	No	No	No	No	Yes	0	-4.63	0.96	-4.81	0.8	0.00604765	110	#N/A	69	#N/A		119	44	38.5
806	594	6	Male	Non-white	HL	0	52.1	161	20.0995	2.64034	Yes	1	2	No	No	Yes	No	No	No	No	No	0	-6.36	0.17	-6.14	0.22		127	#N/A	71	#N/A	47.15	99	22	37.2	7.12							132	6	9	5.71225	1.4	508.2	8
1160	595	4	Female	Non-white	NHL	0	42.8	142.2	21.1663	7.27522	Yes			No	No	Yes	No	No	Yes	Yes	Yes		-3.27	3.66	-3.33	3.45
1533	596	2	Male	Non-white	HL	0	7.7					1	1	No	No	No	No	No	No	No	No		-4.7	0.9	-4.97	0.69
213	597	3	Male	White	NHL	0	19.7							Yes	No	No	No	No	No	No	No		-4.52	1.08	-4.71	0.9
1067	598	3	Male	Non-white	HL	1	14.49	91	17.4979	1.90241	Yes			Yes	Yes	No	No	No	No	Yes	Yes		-3.53	2.83	-4.67	0.93
878	599	5	Male	Non-white	HL	0	70							No	No	No	No	No	Yes	Yes	Yes		-3.01	4.7	-3.17	4.03
242	600	2	Female	Non-white	HL	0	4.9							No	No	No	No	No	No	No	Yes	0	-4.79	0.83	-4.92	0.73	0.00994796	113		80			168	36	37.2
1009	601	3	Male	White	NHL	1	17.5	83	25.4028	7.31779	Yes			No	Yes	No	Yes	Yes	No	Yes	Yes		-3.31	3.52	-3.37	3.33
2270	602	5	Male	Non-white	NHL	0	70.4	176	22.7273	0.852282	No			No	No	No	No	No	No	No	Yes		-4.88	0.75	-4.96	0.7
2503	603	5	Female	Non-white	HL	0	68.7							Yes	No	No	No	Yes	Yes	No	Yes	0	-4.38	1.23	-4.53	1.06	0.0217001	107		90			134	36	39.4	7.37	34.8				15.4	29	148	4.3		5.35523	0.91	116.6
2382	604	4	Male	Non-white	NHL	1	32.2	134	17.9327	7.86984	Yes			No	Yes	No	Yes	Yes	Yes	Yes	Yes		-4.34	1.29	-5.64	0.35
1945	605	5	Male	Non-white	HL	0	141.55	191	38.801	-0.652641	No			No	No	No	No	No	Yes	No	Yes		-4.74	0.86	-4.89	0.74
2393	606	4	Male	Non-white	HL	0	38.4	132	22.0386	4.32193	Yes	1	1	No	No	No	No	No	No	Yes	No		-4.8	0.82	-4.92	0.72
1772	607	5	Male			1	84.8							Yes	No	No	No	Yes	Yes	No	No	0	-3.13	4.18	-3.91	1.96	0.00604765	130		57			89	26										4.4
2483	608	5	Female	White	NHL	0	108.4							No	No	No	No	No	Yes	No	Yes		-4.87	0.76	-4.96	0.7
1172	609	2	Male	Non-white	NHL	0	5.4	56	17.2194	-0.193612	No			No	No	No	No	No	No	No	No	0	-4.54	1.06	-4.72	0.88	0.0149024	106	#N/A	61	#N/A		180	37	38.1
2515	610	6	Male			1	95							No	No	No	No	No	No	No	Yes		-5.96	0.26	-5.99	0.25
2449	611	5	Female	Non-white	HL	0	81							Yes	No	No	No	No	No	No	Yes		-4.2	1.47	-4.72	0.89
782	612	2	Female	Non-white	HL	0	5.1	50	20.4	1.4061	No			No	No	No	Yes	No	No	No	No		-4.24	1.42	-4.32	1.32
559	613	4	Female	White	NHL	0	35	134.6	19.3187	2.18022	Yes			Yes	Yes	No	No	Yes	No	No	No	0	-4.8	0.82	-4.97	0.69	0.00604765	126	#N/A	74	#N/A		122	36	39.7778
1739	614	2	Male	White	NHL	0	11							No	No	No	No	No	No	Yes	Yes	0	-3.16	4.08	-4.38	1.24	0.0345016	111		56			170	74	37.3						13.2	27	142	6.5	23	3.92717	0.2	175.45	10.1
1549	615	4	Male	Non-white	NHL	0	56.9	152	24.6278	8.09353	Yes			No	No	No	No	No	No	No	No		-4.28	1.36	-4.39	1.23
745	616	5	Female	Non-white	NHL	0	103.7	161.3	39.8575	1.47738	No			No	No	No	No	No	Yes	No	Yes	0	-4.79	0.83	-4.97	0.69	0.00604765	160	#N/A	99	#N/A	106.666	116	29	36.5	7.44	36	11.9	4.7	246			151	4.1	23	2.49911	0.62	124.3	8.2
206	617	5	Male			0	95.3	176	30.7658	4.15925	Yes			Yes	No	Yes	Yes	No	Yes	No	Yes		-4.35	1.27	-4.49	1.11
1235	618	4	Female	Non-white	HL	0	34.4	139.9	17.5761	2.05187	Yes			Yes	No	No	No	No	Yes	No	Yes		-1.23	22.54	-2.11	10.82
396	619	4	Female			0	36							Yes	No	No	No	No	No	No	No		-4.42	1.18	-4.59	1.01
2030	620	4	Female	Non-white	HL	0	25							Yes	No	No	No	Yes	No	Yes	Yes	0	-1.41	19.69	-1.03	26.37	0.540417	106		52			144	99	33.3	7.36	61.8	11.3	6.3	171	27.2		152	4.3	16	3.92717	0.6	559.02	7
640	621	5	Female	Non-white	NHL	1	46.9	156	19.2719	-2.69771	No	1	2	No	No	Yes	No	No	Yes	No	No	0	-6.27	0.19	-6.14	0.22	0.00318456	135	2.32981	82	1.90883	62.7059	125	26	37.6	7.12							133	4.7	7	2.85612	1.02	314.6	8
1346	622	2	Female	Non-white	NHL	0	12.6	92	14.8866	-0.782506	No			No	No	No	No	No	No	No	Yes		-4.41	1.2	-4.57	1.02
1175	623	6	Female	Non-white	NHL	1	59.5	160	23.2422	-0.0083585	No			No	No	Yes	No	Yes	No	No	No		-6.29	0.18	-6.14	0.22
1151	624	3	Male	Non-white	NHL	0	19.6							No	No	No	No	No	No	Yes	No	0	-5.6	0.37	-6.56	0.14	0.00604765	105		57			127	25	37.1
2516	625	5	Male	White	NHL	0	59.1	167.6	21.0397	-1.5537	No			No	No	No	No	No	No	No	No	0	-3.06	4.48	-3.38	3.31	0.0346096	164	2.47341	133	1.73246	78.0864	132	26	37	7.26	44	12.9	26.9	210	16.9	32	148	4.6	22	3.92717	0.88	197.23	7.8
2424	626	6	Male	Non-white	HL	0	125.9							No	No	No	No	No	Yes	No	Yes		-3.27	3.66	-3.49	2.95
794	627	5	Female	Non-white	NHL	0	101.5	151	44.5156	-2.99331	No			No	No	No	No	No	No	No	Yes		-4.61	0.99	-4.95	0.7
2113	628	5	Male	White	NHL	0	97.1	182.9	29.0263	0.924992	No	1	1	No	No	No	No	No	No	No	Yes		-3.05	4.54	-3.36	3.34
400	629	2	Male			0	10.25							No	No	No	No	No	No	No	Yes	0	-6.46	0.16	-6.12	0.22	0.00517617	100		62			163	58	36.8
24	630	5	Male	Non-white	HL	0	68.8	170	23.8062	3.27665	Yes			No	No	No	No	Yes	Yes	No	Yes		-4.65	0.95	-4.83	0.8
2188	631	5	Female			1	75							Yes	No	No	No	Yes	No	No	No		-4.45	1.15	-4.63	0.97
2070	632	4	Male			0	32.1							Yes	Yes	No	No	No	No	No	Yes	0	-4.58	1.02	-4.76	0.85	0.00517617	107		62			146	36	39	7.37	47.9				11	30	137	4.2				162.14
1023	633	5	Female	White	NHL	1	56.8							No	No	Yes	No	No	Yes	No	Yes		-6.41	0.17	-6.13	0.22
807	634	5	Female	White	NHL	0	27.19	149.8	12.1167	7.74294	Yes			Yes	No	No	Yes	Yes	No	Yes	Yes		-1.81	14.06	-2.46	7.89
1892	635	5	Female	Non-white	HL	1	49.3	154.9	20.5468	0.807072	No			Yes	Yes	No	Yes	Yes	No	No	Yes	1	-4.49	1.11	-4.68	0.92	0.0103715	119	#N/A	74	#N/A		124	31	37.5
2467	636	4	Female	Non-white	NHL	0	36.7							Yes	No	No	No	No	No	No	No		-2.57	7.09	-3.32	3.49
1784	637	5	Male			0	136.8							No	No	No	Yes	No	Yes	No	Yes		-4.88	0.75	-4.96	0.7
1873	638	5	Female	Non-white	HL	0	94.3	187.6	26.7945	2.79053	Yes			No	No	No	Yes	No	No	No	No		-4.66	0.94	-4.97	0.69
2367	639	5	Male	Non-white	HL	1	27					4	4	No	No	No	No	No	No	Yes	Yes		-4.86	0.77	-6.13	0.22
17	640	5	Female			0	57.8							No	No	No	Yes	No	No	No	Yes		-4.61	0.99	-4.79	0.82
1860	641	3	Male	White	NHL	0	13.7							No	No	No	No	No	No	No	Yes	0	-6.38	0.17	-6.09	0.23	0.00604765	120		85			121	29	36.9
209	642	3	Female	White	NHL	0	16.7	102.9	15.772	0.381029	No			Yes	No	No	No	No	No	No	No	0	-4.83	0.79	-4.97	0.69	0.00604765	124	#N/A	71	#N/A		129	53	36.9
1964	643	6	Female	Non-white	HL	1	82.8	134.9	45.4995	2.67565	Yes	1	1	No	No	Yes	No	Yes	Yes	No	No		-6.14	0.21	-6.1	0.22
1680	644	1	Male	Non-white	HL	0	4.1							No	No	No	No	No	Yes	Yes	No		-4.84	0.78	-6.11	0.22
982	645	5	Female	Non-white	NHL	0	58.9					1	1	Yes	No	No	No	No	No	No	Yes		-6.15	0.21	-5.93	0.27
851	646	5	Male	Non-white	NHL	0	81.2	176	26.2138	3.08217	Yes			Yes	Yes	No	No	No	Yes	No	Yes		-3.23	3.81	-3.48	3
2221	647	5	Female	Non-white	HL	1	113.5							No	No	Yes	No	No	No	No	Yes		-4.88	0.75	-4.96	0.7
2354	648	4	Male	Non-white	NHL	0	38.15	137.5	20.1785	0.536302	No			Yes	No	No	No	No	Yes	No	No		-4.59	1	-4.78	0.83
2420	649	2	Male	Non-white	HL	0	5.2	55	17.1901	7.93911	Yes	1	1	No	No	No	No	No	No	No	Yes	0	-4.62	0.98	-4.8	0.81	0.00994796	122	#N/A	89	#N/A		168	41	37.3
2415	650	4	Female	Non-white	NHL	0	72.3							Yes	Yes	Yes	No	No	Yes	No	No		-2.82	5.6	-3.67	2.48
583	651	5	Female	White	NHL	1	105.49	169.9	36.5447	0.50628	No			Yes	No	Yes	Yes	No	Yes	Yes	Yes		-3.38	3.29	-3.52	2.89
1193	652	5	Female	Non-white	NHL	0	49	165	17.9982	2.93219	Yes			No	No	No	No	No	No	Yes	Yes	0	-3.4	3.24	-3.43	3.14	0.011131	121	#N/A	76	#N/A	100.97	104	23	36.4	7.36	43	13.2	9.6	190			141	3	20	2.85612	0.67	109	8.2
431	653	1	Female	Non-white	NHL	0	2.1							No	No	No	No	No	No	No	No		-4.41	1.2	-4.57	1.02
590	654	5	Female	Non-white	HL	0	93.8	155.1	38.9923	-1.25797	No			No	No	No	No	No	Yes	No	Yes		-4.73	0.87	-4.89	0.75
627	655	5	Female	Non-white	NHL	0	44.8	163.7	16.7179	1.37111	No	1	1	No	Yes	Yes	Yes	Yes	No	Yes	No	0	-5.97	0.25	-5.72	0.33		108	#N/A	68	#N/A		137	15	36.8	7.31	34	14.3					143	5.2	18	3.92717		243
2363	656	3	Male	White	NHL	0	19	102.9	17.9441	4.01665	Yes	2	2	No	No	No	No	No	No	Yes	No	0	-5.71	0.33	-6.69	0.12	0.00604765	127	#N/A	92	#N/A		95	24	36.3
2016	657	2	Female	Non-white	HL	0	6.9							No	No	No	No	No	No	Yes	No		-4.73	0.87	-6.05	0.24
2485	658	5	Female	Non-white	HL	1	180							No	No	Yes	No	No	Yes	No	Yes		-4.65	0.95	-4.96	0.69
1393	659	2	Female	Non-white	HL	0	4.74							No	No	No	No	No	Yes	No	Yes		-6.04	0.24	-5.81	0.3
607	660	5	Female	Non-white	HL	0	65.29	157.4	26.3534	7.86049	Yes			Yes	No	No	No	Yes	Yes	Yes	Yes		-4.45	1.15	-4.63	0.97
2532	661	3	Female	Non-white	HL	0	17.6							Yes	No	No	No	Yes	Yes	No	No		-4.33	1.3	-4.45	1.15
892	662	2	Female	Non-white	HL	0	7.2	62.5	18.432	-1.30831	No			No	No	No	No	No	No	No	No		-4.37	1.25	-4.51	1.08
1907	663	5	Male	Non-white	HL	0	144	197	37.1048	0.869601	No	1	2	No	No	No	No	Yes	Yes	No	Yes	0	-3.44	3.11	-3.52	2.89	0.00604765	144	#N/A	107	#N/A	122.379	119	52	36.7	7.42	48	14	7.49	215	12	32	136	4.4	25	3.21314	0.66	132	8.5
808	664	3	Female	Non-white	HL	0	9.9	75	17.6	-1.64962	No			Yes	No	No	No	No	Yes	No	Yes		-4.49	1.11	-4.68	0.92
1862	665	5	Female	Non-white	NHL	0	89.2	161	34.4123	0.464317	No			No	No	No	No	No	Yes	No	Yes	0	-4.89	0.75	-4.67	0.93	0.00604765	146	1.86187	85	1.64455		114	24	36.7222
1743	666	4	Female	Non-white	NHL	1	34.9	135	19.1495	-4.73077	No			No	No	Yes	No	No	No	No	No		-6.42	0.16	-6.13	0.22
151	667	5	Female	Non-white	HL	0	50	162	19.052	5.48421	Yes			Yes	No	Yes	Yes	Yes	Yes	Yes	Yes		1.23	77.33	2.05	88.59
633	668	5	Male	White	NHL	0	105	166.5	37.8757	3.38464	Yes			No	No	No	No	No	Yes	No	Yes		-3.31	3.52	-3.37	3.33
779	669	4	Male	Non-white	NHL	0	47							No	No	No	No	No	No	No	Yes		-5.03	0.65	-4.62	0.97
1155	670	2	Male	Non-white	NHL	0	3.6							Yes	No	No	No	Yes	No	No	Yes	0	-4.49	1.11	-4.68	0.92	0.00994796	133		67			181	73	38.6
1488	671	4	Female			0	21							No	No	Yes	No	No	Yes	No	No		-6.14	0.21	-5.92	0.27
797	672	6	Female	Non-white	NHL	1	37.69	119.9	26.2173	2.62506	Yes			No	No	Yes	Yes	No	No	Yes	Yes		-3.48	2.99	-3.47	3.01
2273	673	4	Female	Non-white	NHL	0	45.4	132	26.056	-1.41464	No			Yes	No	No	No	No	No	No	No		-4.44	1.17	-4.87	0.76
2266	674	3	Male	Non-white	NHL	1	14.6							Yes	No	No	Yes	Yes	Yes	No	Yes	0	-4.67	0.92	-4.85	0.78	0.00517617	110		74			145	31	38.3
338	675	6	Male	Non-white	NHL	0	42.2	165	15.5005	7.09275	Yes			No	No	No	No	No	No	No	No		-4.54	1.06	-4.72	0.88
651	676	3	Female	Non-white	HL	0	15.5							Yes	No	No	No	Yes	No	No	No	0	-4.16	1.54	-4.17	1.53	0.0127141	79		45			110	33					8.7
1968	677	3	Male	White	NHL	1	10.9	85	15.0865	7.24417	Yes			Yes	No	No	No	No	No	No	Yes		-3.52	2.87	-3.51	2.92
2271	678	1	Male	White	NHL	0	2.94					1	1	No	No	No	No	No	No	No	No		-4.84	0.78	-4.94	0.71
1676	679	3	Male	Non-white	NHL	0	14.3	94.5	16.013	1.10794	No			Yes	No	No	No	No	No	No	No		-2.75	5.98	-3.59	2.69
2220	680	2	Male	White	NHL	0	12.1							No	No	No	No	No	No	Yes	No		-4.73	0.87	-6.14	0.22
1747	681	5	Female	Non-white	NHL	0	123.5							Yes	No	No	No	No	Yes	No	Yes	0	-4.87	0.76	-4.96	0.7	0.011131	121		63			82	22	36.8			10.2	6.49	190			139	4	19	3.57015	0.56	83	8.3
2282	682	5	Female			0	68.9							No	No	No	No	No	Yes	Yes	Yes		-4.65	0.95	-4.83	0.8
2285	683	6	Male	White	NHL	1	42.4	163.4	15.8804	-0.121912	No			No	No	No	Yes	Yes	No	Yes	Yes		-3.3	3.56	-3.36	3.37
831	684	1	Male	White	NHL	0	3.79							Yes	No	No	No	No	No	Yes	No		-4.49	1.11	-5.84	0.29
1642	685	5	Male	Non-white	HL	1	89.5	169.5	31.1518	0.263211	No			Yes	No	No	No	No	No	No	No		-3.01	4.72	-3.84	2.11
2094	686	6	Male	Non-white	NHL	1	64.3	185.1	18.7671	6.00159	Yes			No	No	Yes	No	No	No	No	No		-6.36	0.17	-6.08	0.23
2053	687	5	Female	Non-white	HL	0	53.3							No	No	No	No	No	No	No	Yes		-4.54	1.06	-4.72	0.88
1073	688	3	Female	Non-white	NHL	0	11.7							No	No	No	No	Yes	No	Yes	Yes		-2.82	5.62	-3.1	4.3
18	689	5	Male	Non-white	HL	0	47.3	141.6	23.5904	3.11169	Yes	1	1	No	No	No	No	Yes	Yes	No	Yes		-4.77	0.84	-4.91	0.73
949	690	5	Female	Non-white	NHL	0	65.7	167	23.5577	0.0829556	No	1	1	No	No	No	No	No	No	Yes	No		-4.62	0.98	-4.8	0.81
2022	691	4	Male	Non-white	HL	0	58.5	147	27.0721	5.25468	Yes	1	1	No	No	No	Yes	No	No	No	Yes	0	-4.49	1.11	-5	0.67	0.0124069	114	#N/A	74	#N/A	131.022	120	21	37.2	7.41	40	9.9	14.69	473	16	29	136	3.8	25	1.42806	0.46	115	8
597	692	5	Male	Non-white	HL	0	83.4							No	No	Yes	No	No	No	No	No	0	-6.67	0.13	-6.96	0.09	0.00604765	116		59			112	18	38.2								152
202	693	3	Female			0	12							No	No	No	No	No	No	Yes	Yes		-3.51	2.91	-4.65	0.95
2235	694	6	Female			0	67							Yes	No	No	No	No	No	No	Yes		-3.1	4.32	-3.32	3.48
832	695	5	Male	White	NHL	0	33.4							Yes	No	No	No	Yes	Yes	No	No	0	-4.74	0.86	-4.89	0.74	0.0112341	167		104			117	20	36.3	7.145	22.5	4.4	10.2		19.3	34	143	6.7		81.3995	11.85	125.84
1194	696	5	Female	White	NHL	0	117							No	No	No	No	No	No	No	Yes		-4.74	0.86	-4.89	0.74
1141	697	4	Male	Non-white	NHL	0	20.29	115.9	15.1048	-0.657785	No			Yes	No	No	No	Yes	No	Yes	Yes		-1.04	26.09	-2.13	10.59
1383	698	2	Female	Non-white	HL	0	8.41	71	16.6832	4.42782	Yes			Yes	No	No	No	No	No	No	Yes		-4.88	0.75	-4.96	0.7
2181	699	5	Male	Non-white	HL	1	112.3							No	No	No	No	No	Yes	No	Yes		-5.97	0.25	-6	0.25
2099	700	5	Female			0	85.7	157.4	34.5917	-0.453588	No			No	No	No	No	No	No	No	Yes		-4.74	0.86	-4.98	0.69
1280	701	5	Female	Non-white	HL	1	60.2							No	No	Yes	No	No	No	No	No		-6.45	0.16	-6.12	0.22
1824	702	5	Female	White	NHL	0	113.2							No	No	No	No	No	No	No	Yes	0	-3.47	3.03	-3.47	3.03	0.00742095	156		82			135	20	36.6667	7.46	41						147	4.1				128.26
113	703	4	Female	Non-white	HL	0	22.8	131.2	13.2455	-1.76545	No			No	No	No	Yes	No	No	No	No		-4.74	0.86	-4.89	0.74
698	704	4	Female	Non-white	NHL	0	62.3							No	No	No	No	No	No	No	No		-4.61	0.99	-4.79	0.82
953	705	4	Female	Non-white	NHL	0	69.9	157	28.3581	-0.8551	No			No	Yes	Yes	No	No	No	No	No		-6.15	0.21	-5.93	0.27
1916	706	2	Male	Non-white	NHL	1	7.68	65	18.1775	1.84842	Yes	3	3	Yes	No	No	No	No	No	Yes	Yes	0	-4.48	1.12	-4.66	0.94	0.0124069	103	#N/A	77	#N/A	177.667	140	33	36.8								139	4.1	35	3.92717	0.15	111	9.3
1872	707	5	Female	Non-white	HL	0	83.9							No	No	Yes	No	No	Yes	No	Yes	0	-3.28	3.61	-3.5	2.94	0.00604765	143		73			123	87	37.8
279	708	2	Male	White	NHL	1	7.62	59	21.8903	1.11046	No			Yes	No	No	Yes	No	No	Yes	Yes	0	-3.27	3.66	-3.33	3.45	0.179588	100	#N/A	53	#N/A	48.38	134	35	37.2222	7.462	75.4	12.6	10.99	110			140	7	45	7.49732	0.5	113.74	10.1
1903	709	3	Male			0	21	93	24.2803	1.73998	Yes			No	No	No	No	No	No	Yes	Yes	0	1.72	84.75	2.48	92.24	0.947137	84	#N/A	49	#N/A	76.26	119	30	33.5	6.97	51	16.3	7.25	244	16.4	51.9	136		10	4.6412	0.5	473	8.2
399	710	4	Male	Non-white	HL	0	33.2							No	No	No	No	No	No	No	No		-4.73	0.87	-4.97	0.69
2155	711	5	Male	Non-white	NHL	0	133.1							No	No	No	No	No	Yes	No	Yes	0	-4.67	0.92	-4.85	0.78	0.00517617	117		71			85	17	37.1
1987	712	5	Male	Non-white	HL	1	65.4	165	24.022	5.43903	Yes			No	No	No	No	Yes	No	Yes	No		-3.05	4.53	-2.87	5.36
426	713	5	Male	Non-white	HL	1	36.2							No	No	No	No	No	No	Yes	Yes		-3.21	3.86	-3.28	3.63
15	714	4	Male	Non-white	HL	0	40.3							No	No	No	No	No	No	No	Yes	0	-4.45	1.15	-4.63	0.97	0.00604765	98		58			126	58	38.3889
503	715	4	Female	Non-white	HL	1	21.7							No	Yes	No	No	Yes	Yes	Yes	Yes		-4.87	0.76	-4.96	0.7
1634	716	4	Male	Non-white	HL	0	40	147	18.5108	6.66935	Yes	1	1	Yes	No	No	No	No	No	No	Yes	0	-4.44	1.17	-4.61	0.99	0.0271044	103	#N/A	55	#N/A	78.2727	120	38	36.7	7.31	35.7	11.7	15.93	55	15.5	48.6	136	3.4	19	15.3517	0.77	90	8.1
1869	717	5	Male	Non-white	HL	0	79	164	29.3724	6.11747	Yes			No	No	No	No	No	No	Yes	No		-4.42	1.18	-4.59	1.01
905	718	5	Female	White	NHL	1	53					1	1	Yes	No	No	No	No	No	No	Yes		-4.63	0.96	-4.96	0.7
1140	719	5	Female	White	NHL	1	73.8	156	30.3254	5.86707	Yes			Yes	No	Yes	Yes	No	No	No	Yes		-3.1	4.3	-3.15	4.11
575	720	3	Male			0	15.1	96	16.3845	2.92237	Yes			No	No	No	No	No	No	No	No		-4.87	0.76	-4.95	0.7
719	721	4	Female	Non-white	NHL	1	32.7	136	17.6795	4.78691	Yes	5	5	No	No	No	No	No	No	Yes	Yes		-4.18	1.5	-4.98	0.68
1402	722	3	Female	Non-white	HL	0	17							No	No	No	No	No	No	Yes	No		-4.73	0.87	-4.97	0.69
2015	723	5	Male	Non-white	NHL	0	73.7							Yes	No	No	No	Yes	Yes	No	Yes		-4.79	0.83	-4.97	0.69
2062	724	2	Female	White	NHL	1	8.4	73	15.7628	-1.43511	No			Yes	No	No	No	No	No	Yes	Yes		-3.16	4.08	-3.22	3.85
1096	725	5	Female	Non-white	HL	1	80.1	179	24.9992	7.37193	Yes			Yes	No	No	Yes	Yes	No	Yes	Yes	0	1.67	84.17	2.33	91.1	0.979278	125	#N/A	93	#N/A	41.2303	125	29	33.7	6.97	128	15.3	15.9	335	120	143	150	5.2	26	5.71225	1.78	255.31	9.9
1044	726	5	Male	Non-white	HL	0	100.3	165	36.8411	1.42198	No			No	No	No	No	No	Yes	No	Yes		-4.59	1	-4.95	0.71
1997	727	5	Male	Non-white	HL	0	94.4	146	44.286	2.18389	Yes	2	2	No	No	No	No	No	Yes	No	Yes	0	-3.51	2.91	-3.51	2.91	0.0103715	131	#N/A	81	#N/A		155	56	38.8
2537	728	5	Male	White	NHL	0	39.1							No	No	No	No	Yes	Yes	No	No		-4.74	0.86	-4.98	0.69
1199	729	5	Female	Non-white	HL	0	137.6	165.9	49.9949	7.33454	Yes			Yes	Yes	Yes	Yes	No	Yes	Yes	Yes		-2.99	4.78	-3.83	2.13
2190	730	2	Male	Non-white	NHL	0	13.5							No	No	No	No	No	No	No	Yes	0	-6.46	0.16	-6.12	0.22	0.00994796						170	52	37.2
1847	731	4	Male	Non-white	HL	0	57.6	162.6	21.7862	-0.0122305	No			No	No	No	No	No	No	No	Yes	0	-4.61	0.99	-4.79	0.82	0.00604765	104	#N/A	62	#N/A		134	31	37.2222						16.8	39
1240	732	4	Male	White	NHL	0	24							No	No	Yes	No	No	No	No	No		-6.1	0.22	-5.87	0.28
787	733	5	Female			0	77.1							No	No	No	No	No	No	No	Yes		-4.67	0.93	-4.85	0.78
1077	734	5	Female			0	44.4	160.6	17.2144	1.79237	Yes			No	No	No	No	No	No	No	No		-4.67	0.92	-4.97	0.69
1550	735	5	Male	Non-white	HL	0	111	176	35.8342	4.42337	Yes	1	1	No	No	No	No	No	Yes	No	No		-4.74	0.86	-4.98	0.69
283	736	5	Female	White	NHL	0	47	154.9	19.5882	2.0131	Yes	1	1	No	No	No	No	No	No	No	No	0	-3.2	3.91	-2.85	5.46	0.00777274	120	#N/A	61	#N/A	84.6787	60	23	36.7								142	4.5	19	3.92717	0.75	68.2	7.8
563	737	3	Male	Non-white	NHL	0	22.8	112	18.176	3.99266	Yes			No	No	No	No	No	No	No	Yes		-4.34	1.29	-4.47	1.13
532	738	4	Male	Non-white	HL	0	55.1	142.2	27.2491	0.508717	No			Yes	No	No	No	No	Yes	No	No	0	-4.34	1.29	-4.47	1.13	0.0088825	112	#N/A	72	#N/A	149.492	117	30	36.9444						20.3	46.5	136	3.2	23	2.49911	0.39	127	8.2
507	739	4	Male	Non-white	HL	0	51.55	157.5	20.7811	3.62608	Yes			No	No	No	No	No	No	Yes	No		-4.87	0.76	-4.96	0.7
356	740	5	Male	Non-white	HL	0	84.8							No	No	No	No	No	No	No	Yes		-4.52	1.08	-4.92	0.73
842	741	5	Female			1	92.6							Yes	No	No	No	Yes	Yes	No	Yes		-5.6	0.37	-5.52	0.4
420	742	4	Male	Non-white	NHL	0	7.48							No	No	No	No	No	No	Yes	Yes	0	-4.3	1.34	-4.41	1.2	0.00777274	105		74			120	35	37.1111						12.1	47.5
818	743	5	Male			0	112.9							No	Yes	No	No	No	Yes	No	Yes	0	-4.69	0.91	-4.86	0.77	0.00604765	106		61			85	28	37.4	7.42		13.3	4.31	309			147	4.9		2.85612	0.52	111
107	744	4	Female	Non-white	HL	0	68					1	1	Yes	No	No	No	No	No	No	Yes		-4.44	1.17	-4.61	0.99
870	745	5	Male	Non-white	HL	0	129.6							No	No	Yes	Yes	No	Yes	No	No		-6.29	0.18	-6.14	0.22
2279	746	2	Male	White	NHL	0	12.1	89	15.2758	7.39297	Yes	1	2	No	No	No	No	Yes	No	Yes	No	0	-4.52	1.08	-6.08	0.23	0.0033362	146	#N/A	70	#N/A		141	47	37.6			5.6	5.2	197
112	747	5	Female	Non-white	HL	1	31.69	135.9	17.1587	-0.754663	No			No	Yes	Yes	Yes	No	No	Yes	Yes		-4.8	0.82	-4.92	0.72
497	748	5	Female	Non-white	NHL	0	63.1							No	No	No	No	No	No	No	Yes	0	-4.28	1.36	-4.39	1.23	0.0103715	132		80			126	45	37.9
1176	749	5	Male	Non-white	NHL	0	72.6							No	Yes	Yes	No	No	No	No	No		-6.35	0.17	-6.14	0.22
1991	750	4	Female			1	29							No	No	No	No	Yes	Yes	No	No	0	-5.6	0.37	-5.4	0.45	0.0044583	105		79			73	20	36.2	7.33	35	11.9	7.1	426	9.8	29.3	145	4	19	11.4245	4.25	84.7	8.1
693	751	3	Male	Non-white	HL	0	13.2							Yes	No	No	No	Yes	No	No	Yes	0	-4.65	0.95	-4.83	0.8	0.00604765	110		67			123	20
2426	752	5	Male	White	NHL	0	70	162.6	26.4763	3.13137	Yes	1	1	Yes	No	No	No	Yes	Yes	No	Yes	0	-2.67	6.47	-3.47	3.01	0.0308884	116	1.16656	67	1.56009	74.9056	124	45	37.1	7.509	29.6	13.9	22.9	117	11.7	24.6	130	5.2	17.1	9.2824	0.89	130.68	8.2
2411	753	2	Female	Non-white	HL	0	8.8							No	No	Yes	No	No	No	No	No		-6.39	0.17	-6.1	0.22	0.00517617
1294	754	4	Male	Non-white	HL	0	38.3							Yes	No	No	No	No	No	No	Yes		-4.87	0.76	-4.95	0.7
1292	755	3	Female	White	NHL	0	11.8	89	14.8971	-1.50964	No			No	No	Yes	No	No	No	No	No		-6.27	0.19	-6.02	0.24
539	756	6	Male			0	70.6	167.6	25.1337	2.83517	Yes	1	1	No	No	No	No	No	No	No	No	0	-4.86	0.77	-4.95	0.7		119	#N/A	77	#N/A	112.649	69	31	36.7			11.6	13.7	96		35	139	4	27	6.78329	0.61	125	7.2
2108	757	2	Female	White	NHL	0	9.65							No	No	No	No	No	No	No	No		-4.86	0.77	-4.96	0.69
195	758	3	Female	Non-white	NHL	1	20							Yes	Yes	No	Yes	Yes	Yes	Yes	Yes		-3.09	4.35	-2.81	5.7
2014	759	5	Female	Non-white	HL	0	62.1							No	No	Yes	No	No	Yes	Yes	No	0	-3.4	3.22	-4.29	1.36	0.0454564	135		88			140	34	36.5	6.95	20.2	15.5	21.7	278			165	4.6		2.85612	0.55	367.4	9.1
2337	760	5	Female	Non-white	HL	0	53.1	155	22.102	7.74042	Yes			No	No	Yes	Yes	No	No	No	No	0	-6.14	0.21	-6.1	0.22	0.00983348	165	5.17518	83	2.31001	132.396	168	33	37.2778	7.12	26	12.6					157	4.1	8	3.92717	0.48	290.4	9.1
2422	761	5	Female	Non-white	NHL	0	133					3	3	No	No	Yes	No	No	No	No	Yes		-5.03	0.65	-4.62	0.97
2344	762	5	Female	Non-white	HL	0	55					1	1	No	No	No	No	No	No	No	Yes		-4.59	1	-4.78	0.83
264	763	5	Female	Non-white	HL	0	49.8							No	No	No	No	No	No	No	No		-4.52	1.08	-4.71	0.9
1654	764	2	Male	White	NHL	1	5							Yes	No	No	Yes	No	No	Yes	Yes	0	-3.37	3.33	-3.41	3.2	0.0488397	111		64			153	69	37			11.8	11.85	155			137	5.3	42	11.7815	0.5	43	9.5
1677	765	5	Male	White	NHL	0	35							No	No	No	No	Yes	Yes	Yes	Yes		-4.78	0.83	-4.43	1.18
2390	766	2	Female	Non-white	HL	0	7.6							No	No	No	No	No	No	No	Yes	0	-3.95	1.89	-4.25	1.4	0.0142325	111		80			175	63	37	7.38	35.7	11.3		370			149	6.2	12	2.85612	0.33	143.99	9.2
253	767	6	Female	Non-white	HL	0	92.5	142.2	45.7449	5.61191	Yes			No	No	Yes	Yes	No	Yes	No	Yes		-4.77	0.84	-4.91	0.73
2578	768	4	Male	Non-white	HL	0	103							Yes	Yes	No	No	Yes	Yes	No	Yes	0	-3.27	3.66	-3.33	3.45	0.0323164	104		65			125	40	38.3			13.2	13.3		17	35	137	3.5		3.57015	0.73	204.49
1973	769	5	Male	White	NHL	1	58.1	162.6	21.9753	1.78204	Yes			No	No	Yes	No	No	No	No	No		-6.35	0.17	-6.14	0.22
296	770	3	Female	White	NHL	0	10							No	No	No	No	No	No	Yes	Yes	0	-4.61	0.99	-4.79	0.82	0.00742095	100		85			178	31	39.3			12.5	9.61	140			140	4.1	20	2.49911	0.27	90	10
946	771	5	Female	Non-white	HL	0	116	160	45.3125	3.32492	Yes			Yes	No	Yes	No	No	Yes	Yes	Yes		-4.65	0.95	-4.96	0.69
1081	772	5	Female	Non-white	HL	1	37.89	154.5	15.8733	-3.48536	No			Yes	No	Yes	No	Yes	Yes	Yes	Yes		-3.12	4.24	-2.87	5.37
1697	773	5	Female	Non-white	HL	0	75.9							No	No	Yes	Yes	No	Yes	No	No	0	-4.63	0.97	-4.99	0.67	0.00478687	127		87			98	27	36.9	7.28	21	13.6	11.6	285			146	5.3		1.42806	0.46	361.9	7.7
132	774	5	Male	White	NHL	0	114.5	188	32.3959	-1.62995	No			No	No	No	Yes	Yes	Yes	No	Yes		-4.49	1.11	-4.9	0.74
2081	775	5	Male	Non-white	NHL	0	84.9	180.3	26.1166	0.0366844	No			Yes	No	No	No	No	No	Yes	Yes		-2.76	5.94	-3.2	3.93
53	776	5	Male			0	57	172.7	19.1113	5.83346	Yes	1	1	Yes	No	No	Yes	Yes	Yes	No	No		-4.83	0.79	-4.97	0.69
1906	777	5	Female	Non-white	HL	0	66	170	22.8374	6.77586	Yes	1	1	No	No	No	Yes	Yes	No	Yes	Yes	0	-4.24	1.42	-4.82	0.8	0.011131	108	#N/A	54	#N/A	145.208	104	17	37.2	7.33	38.3	8.2	9.3	123	18	38.1	146	5	20.8	3.92717	0.48	150.7	7.2
1522	778	5	Female	Non-white	HL	0	52							Yes	No	Yes	Yes	Yes	Yes	No	No	0	-4.86	0.77	-4.96	0.69	0.00399651	122		57			108	32	36.9			10.8	10.76	228	14.6	26	141	4.1	18	7.49732	0.75	164.56	7.2
2107	779	2	Female	Non-white	NHL	0	4.6							No	No	No	No	No	No	No	No		-5.32	0.48	-5.1	0.61
2573	780	2	Male	Non-white	HL	0	5.1	52	18.8609	0.854433	No			No	No	No	No	Yes	No	No	Yes		-4.73	0.87	-4.89	0.75
1975	781	4	Female	Non-white	NHL	0	28.7	128.6	17.354	-3.08358	No			No	No	No	No	No	No	No	No		-4.61	0.99	-4.79	0.82
207	782	5	Female	Non-white	NHL	0	104.5	167.6	37.2022	0.466796	No			Yes	No	No	No	No	Yes	No	Yes	0	-6.27	0.19	-6.02	0.24	0.0181682	122	#N/A	76	#N/A	40.4212	136	48	38.7	7.33	37.6	10.4	22.4	161	21.1	27.5	140	3.4	20	6.42628	1.7	131.89	7.6
389	783	5	Female	Non-white	NHL	1	36.7	136.3	19.7549	0.428751	No			No	No	No	Yes	No	No	Yes	Yes		-3.4	3.24	-3.52	2.89
2146	784	5	Female	White	NHL	0	20.2	133.3	11.3682	5.71165	Yes			No	No	No	No	No	Yes	Yes	No		-4.61	0.99	-4.79	0.82
378	785	2	Male			0	13.9	83.8	19.7937	-3.17014	No			No	No	No	No	No	No	No	No		-4.7	0.9	-4.97	0.69
1146	786	3	Male	Non-white	NHL	0	14.4	87	19.025	-0.876577	No	1	1	No	No	No	No	No	No	Yes	No		-4.76	0.85	-4.9	0.74
1071	787	4	Male	Non-white	HL	0	53.8	148.6	24.3638	5.03784	Yes			Yes	No	No	No	Yes	No	No	No		-2.77	5.9	-3.61	2.65
2284	788	5	Female	Non-white	HL	0	115.3	160	45.0391	1.74242	Yes			Yes	No	No	Yes	No	Yes	Yes	No		-4.54	1.06	-4.92	0.72
871	789	2	Male	White	NHL	0	12.7	91.4	15.2024	5.39172	Yes			Yes	Yes	No	Yes	Yes	Yes	No	Yes		-3.19	3.96	-2.86	5.44
891	790	3	Female			1	12.4							Yes	No	No	Yes	Yes	Yes	Yes	Yes		-4.54	1.06	-4.72	0.88
1592	791	2	Female	Non-white	HL	0	9.4	73	17.6393	1.61892	No			No	No	No	No	No	Yes	Yes	Yes		-3.28	3.61	-4.51	1.09
1386	792	5	Female	Non-white	HL	0	91.3	159	36.1141	2.11893	Yes			No	Yes	Yes	No	No	Yes	No	Yes	0	-4.8	0.82	-4.92	0.72	0.00604765	121	#N/A	92	#N/A		121	55	38
473	793	6	Male			1	59							Yes	No	Yes	No	Yes	No	Yes	Yes		-6.29	0.18	-6.04	0.24
120	794	2	Female	White	NHL	0	6.2	56	19.7704	3.96291	Yes			No	No	No	No	No	No	No	Yes	0	-4.77	0.84	-4.91	0.73	0.0253952	116	#N/A	86	#N/A	82	218	53	38.5			11.5	8.53	234			138	5.7	26	4.28418	0.28	102	9.8
1851	795	5	Female			0	78							Yes	Yes	No	Yes	Yes	Yes	No	Yes	0	-4.81	0.8	-4.93	0.72	0.00742095	117		75			126	27	37.2	7.34	45.2						144	4.2				251.68
200	796	6	Male	Non-white	HL	0	107.1	180.5	32.8727	6.5439	Yes			No	Yes	No	No	No	Yes	No	No		-3.16	4.07	-2.84	5.53
850	797	5	Female	Non-white	HL	0	105.7							Yes	No	Yes	No	No	No	No	Yes	0	-2.16	10.38	-2.86	5.43	0.0645052	132		94			91	45	37.4	7.27	46.7				14.5	38.4	143	9.2		19.2788	1.41	280.5
565	798	3	Male	Non-white	NHL	0	18							No	No	No	No	Yes	No	No	No	0	-5.37	0.47	-5.16	0.57	0.00517617	88		56			115	27	36.5	7.46	38	10.4			13.6
1735	799	6	Male	Non-white	HL	0	61.4	177.8	19.4225	2.2457	Yes			No	No	No	No	No	No	No	Yes		-3.35	3.38	-3.4	3.23
1258	800	5	Female	Non-white	NHL	0	63							Yes	No	No	Yes	No	No	No	No		-4.77	0.84	-4.91	0.73
334	801	5	Male	White	NHL	1	109.9							No	No	No	Yes	Yes	No	Yes	No	0	-4.83	0.79	-4.94	0.71	0.0015449	120		82			90	23	37
989	802	1	Male	Non-white	NHL	0	3.01	54.5	10.1338	1.22567	No			No	No	No	No	No	No	No	Yes		-1.82	13.89	-1.84	13.67
2530	803	5	Male	Non-white	HL	1	39.8							No	No	No	No	No	No	Yes	Yes		-3.38	3.29	-3.42	3.17
2184	804	4	Male	Non-white	NHL	0	40.25							No	No	No	Yes	No	No	No	No	0	-6.49	0.15	-6.81	0.11	0.00604765	107		72			99	21	37.5
730	805	5	Male	Non-white	NHL	0	74.2	176	23.954	6.42979	Yes			No	Yes	No	Yes	Yes	No	Yes	No		-4.81	0.8	-4.97	0.69
1625	806	5	Male	Non-white	NHL	1	32.6	128	19.8975	7.62547	Yes			No	No	No	Yes	No	No	Yes	Yes		-3.23	3.81	-4.46	1.15
1312	807	2	Male	Non-white	HL	0	9.59	73.4	17.8003	4.74083	Yes			Yes	No	No	Yes	Yes	Yes	Yes	Yes		-3.03	4.59	-3.86	2.07
1254	808	3	Female			0	13.1							No	No	No	No	No	No	No	No	1	-4.33	1.3	-4.45	1.15	0.00310689	91		61			154	57	38.8						12.2	43
1638	809	4	Male	Non-white	HL	0	23.7							Yes	No	No	No	No	No	No	No	0	-4.37	1.25	-4.62	0.98	0.00604765	95		62			111	34	37.1	7.37	46.4		10.8	280	15.4	1.2	144	4.1	24	2.14209	0.37	133.1
2071	810	2	Female	Non-white	HL	0	3.78	50	15.12	3.24231	Yes	1	1	No	No	No	No	No	No	No	No	0	-4.55	1.05	-4.74	0.87	0.00994796	96	#N/A	62	#N/A		160	76	36.9
1373	811	4	Male			0	26.6							No	No	Yes	No	No	No	No	No		-4.15	1.55	-4.78	0.83
1835	812	4	Male	Non-white	HL	0	38.6	138	20.2689	-0.258762	No			Yes	No	No	No	No	No	No	No		-4.76	0.85	-4.9	0.74
584	813	2	Male	Non-white	HL	0	7.1	60	19.7222	-5.63654	No			Yes	No	No	No	No	No	No	No	0	-4.7	0.9	-4.87	0.76	0.0142325	107	#N/A	86	#N/A	102.5	204	51	36.8	7.47	21.7	10.8	16.65	309			140	5.3	18	3.57015	0.24	94	10.2
932	814	5	Male	Non-white	NHL	0	95.7							No	Yes	No	No	No	Yes	No	Yes	0	-4.77	0.84	-4.98	0.69	0.00777274	135		98			117	60	39.7	7.38	42.6						144	5.3	24.8			115.5
2248	815	4	Female	Non-white	HL	0	48							No	No	No	No	No	No	No	No		-4.81	0.8	-4.93	0.72
84	816	5	Male	Non-white	NHL	0	40							Yes	No	No	Yes	Yes	No	No	Yes	0	-4.37	1.25	-4.51	1.08	0.0088825	98		63			87	34	36.1
1683	817	4	Female			0	24							No	No	No	No	No	No	Yes	Yes		-1.11	24.78	-2.05	11.38
641	818	4	Female	Non-white	NHL	0	40							No	No	No	No	No	No	Yes	No	0	-2.05	11.45	-2.71	6.22	0.0283486	171		84			75		38.5	7.34	39	11.5					153	4.8	18.7	1.78508	0.57	195	7.5
1464	819	3	Female	White	NHL	0	13.8							No	No	No	No	No	No	No	No		-4.56	1.03	-4.75	0.86
717	820	5	Female	Non-white	HL	0	56.2	162.6	21.2567	3.87665	Yes			Yes	No	No	No	Yes	Yes	No	Yes		-4.28	1.36	-4.39	1.23
512	821	3	Male	Non-white	HL	0	22	111	17.8557	4.4271	Yes	1	1	No	Yes	No	No	Yes	No	No	Yes	0	-4.48	1.12	-4.66	0.94	0.0159169	106	#N/A	56	#N/A	123	155	42	37.6	7.32	34.2	9.7	3.1	85	16.5	44.3	141	4.2	18.2	3.92717	0.37	105.6	7.9
1419	822	5	Male	White	NHL	0	47.6							No	No	Yes	No	No	Yes	No	No		-4.86	0.77	-5.15	0.58
293	823	5	Male	Non-white	HL	0	148							No	No	No	Yes	Yes	Yes	Yes	Yes		-4.58	1.02	-4.94	0.71
1029	824	5	Female			0	88							No	Yes	Yes	No	No	Yes	Yes	Yes	1	-6.71	0.12	-7.06	0.09	0.00604765	154		81			127	27	37.2								141	3.6	25	2.85612	0.63	108	8.4
2353	825	6	Male	White	NHL	1	25							Yes	Yes	Yes	Yes	Yes	No	Yes	Yes	0	-3.3	3.56	-3.36	3.37		165		120			120	42	37.3	7.337		13.6		221			145	4.3	28	5.71225	0.5	96	8.3
2409	826	5	Male	Non-white	HL	1	43.6							Yes	No	No	No	No	Yes	Yes	Yes		-4.47	1.14	-4.88	0.75
2522	827	4	Male	White	NHL	0	20.65	122.2	13.8286	4.99812	Yes			No	No	No	No	No	Yes	Yes	No		-4.74	0.86	-4.89	0.74
2272	828	6	Female	Non-white	HL	1	81.5	158	32.647	-0.0169924	No	1	2	No	No	Yes	Yes	No	Yes	Yes	No	0	-6.36	0.17	-6.14	0.22		127	#N/A	84	#N/A	68.1895	117	23	36.8	7.29							139	4.2	14	4.99821	0.95	261.36	8.6
2183	829	6	Male			1	87.5							Yes	No	No	No	Yes	Yes	No	Yes	1	-3.16	4.07	-2.86	5.4		126		89			115	30	37	7.38	38.9	12.8	23.9	103	15.5	26.5	148	4.3	20	2.85612	0.69	90.75	8
183	830	5	Female			0	73.6							Yes	Yes	No	No	No	Yes	No	Yes	0	-3.93	1.93	-4.46	1.15	0.0211804	129		75			128	37	37.1	7.42	27.4	9.6	28.3	126	14	35.3	144	2.9	19	7.14031	1.15	352.11	7.8
1446	831	5	Female	Non-white	NHL	1	57.4							No	No	Yes	No	No	No	No	No		-4.41	1.2	-4.85	0.78
2161	832	5	Male			0	65							No	No	Yes	No	No	Yes	No	No		-6.29	0.18	-6.14	0.22
351	833	5	Female	Non-white	NHL	0	97.5	177	31.1213	-0.777344	No	1	2	Yes	No	No	No	Yes	Yes	No	Yes	0	-4.69	0.91	-4.86	0.77	0.00777274	112	#N/A	66	#N/A	111.646	87	27	37.1			11.7	7.3	358	16.3	41.9	139	3.9	23	2.49911	0.65	94	8.4
1103	834	3	Male	Non-white	HL	1	13.1	92	15.4773	0.557364	No	1	2	Yes	No	No	No	Yes	No	No	Yes	0	-4.59	1	-4.78	0.83		108	#N/A	64	#N/A		138	40	36.6						17.3	32
1524	835	5	Male	Non-white	HL	1	54.1	170	18.7197	1.00704	No	3	3	No	No	No	Yes	No	No	Yes	Yes	1	-0.44	39.13	-0.04	48.94	0.449349	127	#N/A	73	#N/A		149	29		7.48	36
1591	836	5	Male	Non-white	HL	1	78.8	160	30.7812	1.15306	No			No	No	No	No	No	No	No	Yes		-1.73	15.1	-1.41	19.59
1811	837	5	Female	Non-white	NHL	0	51.5	161.8	19.6721	0.501607	No			No	No	No	No	No	No	Yes	No		-4.69	0.91	-4.86	0.77
2561	838	3	Male	Non-white	NHL	1	19	112.8	14.9326	2.66306	Yes			No	No	Yes	No	No	No	No	No		-6.28	0.19	-6.03	0.24
2049	839	5	Female	Non-white	NHL	0	83							Yes	No	No	No	Yes	Yes	No	No		-4.8	0.82	-4.92	0.72
39	840	5	Male	Non-white	NHL	0	145	175.3	47.185	-4.77718	No			Yes	No	Yes	No	No	Yes	No	No	0	-5.97	0.25	-6	0.25	0.0117646	159	#N/A	102	#N/A	33.7432	132	24	37.1	7.22	39	17	23.4	413			159	4.7	12	5.71225	2.13	523	10
1895	841	3	Male			0	17.1	100	17.1	3.70613	Yes			No	No	No	No	No	No	No	No		-4.37	1.25	-4.51	1.08
285	842	6	Female	Non-white	NHL	0	67.2	165.1	24.6533	3.41189	Yes			No	Yes	No	No	No	No	Yes	Yes	0	-4.69	0.91	-4.86	0.77		113	#N/A	59	#N/A		110	18	38.2					147	15.4	35.5
1791	843	2	Female			1	5.3							Yes	No	No	No	No	No	No	Yes	0	-4.74	0.86	-4.89	0.74	0.00994796	110		93			171	90	38.3
46	844	4	Female	Non-white	NHL	0	48.4	149.3	21.7133	3.40627	Yes			No	No	No	No	No	No	No	No		-6.73	0.12	-7	0.09
740	845	4	Female	Non-white	NHL	0	65.8	152.4	28.3306	-0.828934	No			No	No	No	No	No	No	No	No	0	-3.28	3.61	-3.34	3.41	0.0961373	122	#N/A	58	#N/A	109.621	131		38.8	7.37	52	7.6	10.2	165	15.3	28	141	4.4	18.9	3.21314	0.57	193	7.3
1501	846	4	Male	Non-white	HL	0	41.3	142	20.482	0.156949	No	1	1	No	Yes	No	No	Yes	No	No	Yes		-4.56	1.03	-4.75	0.86
1166	847	2	Male	Non-white	HL	0	4.42	53	15.7351	2.59286	Yes			No	No	No	Yes	No	No	No	Yes		-4.72	0.89	-4.88	0.76
478	848	5	Male			0	49.5	129	29.7458	3.04433	Yes			No	No	No	Yes	Yes	No	Yes	Yes		-4.73	0.87	-4.89	0.75
158	849	3	Female	White	NHL	0	19.6	113	15.3497	3.49879	Yes			No	No	Yes	No	No	Yes	No	No		-6.21	0.2	-5.98	0.25
825	850	5	Female	White	NHL	0	29.89	142.6	14.699	0.568215	No			Yes	No	No	Yes	No	Yes	Yes	No		-3.06	4.47	-3.87	2.03
1053	851	4	Male	Non-white	NHL	0	34.1							No	No	No	Yes	No	No	No	No	0	-5.69	0.34	-5.45	0.43	0.00517617	111		78			124	18	37.9
2435	852	5	Male	Non-white	NHL	0	106	182.5	31.8259	1.28425	No			No	No	Yes	No	No	Yes	No	No	0	-5.92	0.27	-5.95	0.26	0.00318456	159	#N/A	83	#N/A	77.9427	107	25	36.6	7.27	34	14.2	5.1	342			142	4.8	13	4.28418	0.96	730.84	9.9
1929	853	3	Male	Non-white	HL	0	16.8	97.4	17.7089	3.52601	Yes			No	No	No	No	No	Yes	No	No		-4.88	0.75	-4.96	0.7
411	854	2	Female	Non-white	HL	0	5.14	61	13.8135	0.401539	No			Yes	No	No	No	No	Yes	No	No		-4.81	0.8	-4.93	0.72
650	855	5	Male			0	86.2							No	No	No	No	No	No	Yes	Yes		-4.41	1.2	-4.85	0.78
1255	856	4	Male			0	22.8							Yes	No	No	No	No	Yes	No	No	0	-4.47	1.14	-4.64	0.95	0.00517617	101		59			104	29	36.8	7.37	36						136	3.8	20	4.99821	0.4	108	7.4
2523	857	4	Female	Non-white	NHL	1	89							No	No	No	No	No	No	Yes	Yes		-3.55	2.8	-3.5	2.94
1051	858	5	Male	Non-white	NHL	1	133.2							No	No	Yes	Yes	No	Yes	Yes	No	0	-4.83	0.79	-4.94	0.71	0.00517617	116		74			84	27	37.1
1502	859	5	Male	White	NHL	0	119.5							No	No	No	No	No	Yes	Yes	No		-3.46	3.04	-4.08	1.67
2410	860	5	Male	White	NHL	1	39.1	139.5	20.0922	1.29209	No			Yes	No	No	Yes	Yes	No	Yes	Yes	0	-3.55	2.8	-3.5	2.94	0.0211804	105	#N/A	72	#N/A	142.987	112	50	35.3	7.36	38	13.9	7.91	156	20.7	36.9	147	3.2	23	3.92717	0.4	79	8.5
1165	861	4	Female	Non-white	NHL	0	35.2	128	21.4844	2.94328	Yes	1	1	No	No	No	No	No	No	No	No	0	-2.91	5.16	-3.11	4.29	0.0796641	119	2.10002	99	0.353528	64.7901	128	25	37.6	7.26	48	16	14.4	144	15.6	22.8	143	4.4	22	4.28418	0.81	352	8.2
676	862	2	Female	Non-white	NHL	0	11.7							No	No	No	Yes	No	No	No	No		-5.77	0.31	-6.43	0.16
91	863	4	Male	Non-white	HL	1	19.7					1	1	No	No	No	Yes	No	Yes	No	No		-3.92	1.95	-4.37	1.24
2191	864	5	Male	White	NHL	0	51.5							No	No	No	No	No	Yes	No	No	0	-4.87	0.76	-4.95	0.7	0.00777274	114		76			114	22	38.4
2086	865	2	Female	Non-white	NHL	0	5.94	68.6	12.6223	3.07097	Yes			Yes	No	No	No	No	No	No	Yes	0	-4.67	0.92	-4.85	0.78	0.0116134	135	#N/A	79	#N/A		182	72	37.5556
614	866	5	Male	White	NHL	1	57.6							Yes	No	No	No	No	No	No	Yes		-3.19	3.96	-3.94	1.91
814	867	6	Female	Non-white	HL	0	89.5	130	52.9586	2.15398	Yes	3	3	No	No	Yes	No	No	No	No	Yes	0	-4.8	0.82	-4.97	0.69		132	#N/A	110	#N/A		134	30	37.3
488	868	5	Male	White	NHL	1	65.5	168	23.2072	1.18159	No			Yes	No	Yes	No	No	Yes	Yes	Yes		-4.47	1.14	-4.64	0.95
531	869	4	Male	Non-white	NHL	0	33.8	143	16.5289	3.14893	Yes			No	No	No	Yes	No	No	No	No	0	-5.74	0.32	-6.51	0.15	0.00604765	140	#N/A	91	#N/A		112	20	36.7778
350	870	2	Female	Non-white	HL	0	11.5	83	16.6933	-0.208239	No			Yes	No	No	No	Yes	Yes	No	No		-4.4	1.22	-4.55	1.04
1949	871	4	Male	Non-white	HL	1	17.2							Yes	No	No	Yes	Yes	Yes	Yes	Yes	0	-4.54	1.06	-4.72	0.88	0.0427674	106		78			150	35	36.4	7.4	48.9				16.4	45.7	143	5.9	22	14.9946	0.89	149.6
178	872	5	Female	Non-white	NHL	0	76	163	28.6048	1.91767	Yes			Yes	No	Yes	No	Yes	Yes	No	Yes		-5.68	0.34	-5.22	0.54
1001	873	4	Male	Non-white	NHL	1	23.9							Yes	No	No	Yes	Yes	No	Yes	Yes	0	-4.6	1	-4.95	0.7	0.0103715	107		55			106	27	36.3	7.24	61	10.7	22.27	273	16	53.5	146	5.2	23	3.92717	0.45	136.73	8.4
1214	874	3	Male	White	NHL	1	8.8	72	16.9753	0.78005	No			No	No	No	Yes	No	No	Yes	Yes		-5.18	0.56	-4.89	0.75
800	875	5	Female	Non-white	HL	0	49.5	157.5	19.9546	0.362925	No			No	No	Yes	No	No	Yes	No	No		-6.32	0.18	-6.06	0.23
1554	876	5	Female	White	NHL	0	58							Yes	No	No	No	No	No	No	No	0	-4.88	0.75	-4.96	0.7	0.00517617	131		90			46	16	36.8
2427	877	5	Female	White	NHL	0	60.9	160	23.7891	2.81033	Yes			No	No	No	Yes	No	No	No	No		-4.65	0.95	-4.96	0.69
596	878	4	Male	Non-white	HL	1	53.4							No	No	Yes	No	Yes	Yes	Yes	Yes	0	-4.62	0.98	-4.8	0.81	0.0045696	101		63			101	17	37		52.1						170	3.8	24	14.6376	31	135.3	9.8
208	879	2	Male	Non-white	HL	0	10							Yes	Yes	No	No	Yes	Yes	Yes	Yes	0	-1.28	21.75	-1.93	12.68	0.0794268	78		64			134		36.8	7.463	46.3	13.7			13.4	165	164	4.2	36	4.6412	0.3	153	9.5
971	880	6	Female	White	NHL	0	150	165	55.0964	2.91053	Yes			No	No	No	No	No	Yes	No	Yes		-4.72	0.89	-4.88	0.76
1131	881	2	Male	Non-white	HL	0	11.1							No	No	No	No	No	No	No	Yes		-4.88	0.75	-4.96	0.7
1770	882	5	Female	White	NHL	1	32	137.2	16.9997	2.69531	Yes	4	4	No	No	No	Yes	Yes	No	Yes	Yes	0	-4.62	0.98	-4.8	0.81	0.00604765	104	#N/A	59	#N/A		129	35	38.5
1167	883	6	Female	White	NHL	1	42.5							No	No	No	No	No	No	Yes	Yes	0	-2.95	4.97	-3.79	2.2		107		63			87	18	36.9	7.315	56	16	5.6	188			150	4.9	18	6.42628	0.4	123	9.6
1354	884	6	Female	Non-white	NHL	0	112.7							No	No	No	No	No	No	No	No		-5.62	0.36	-5.41	0.45
1163	885	4	Male	Non-white	NHL	0	88							Yes	No	No	No	Yes	Yes	No	No	0	-2.7	6.3	-3.51	2.89	0.011131	87		48			119	35	37			10.1	10.56	195			136	3.6	18	2.49911	0.45	114	8.3
1832	886	6	Male	Non-white	NHL	1	67.9	173	22.687	1.56542	No			Yes	Yes	Yes	Yes	Yes	Yes	Yes	Yes	0	-6.68	0.13	-4.87	0.76		109	#N/A	78	#N/A		106	24	36.3
432	887	5	Female	Non-white	HL	0	72.4	127	44.8881	3.54083	Yes			No	No	No	No	Yes	Yes	No	Yes		-4.41	1.2	-4.57	1.02
1100	888	2	Male	White	NHL	1	9.1	75	16.1778	2.23141	Yes			Yes	No	No	Yes	No	Yes	No	Yes		-2.64	6.65	-2.33	8.87
1381	889	4	Male	Non-white	NHL	1	32.5							No	No	No	No	Yes	No	No	Yes	0	-4.88	0.75	-4.96	0.7	0.00604765						70	36				10.7
1818	890	4	Male	Non-white	HL	0	101.6	130	60.1183	-3.82668	No			No	No	No	No	No	Yes	No	Yes		-4.84	0.78	-4.94	0.71
390	891	2	Female	Non-white	HL	0	3.6	54	12.3457	-0.188612	No	2	2	Yes	No	No	No	No	No	No	Yes		-5.55	0.39	-5.35	0.47
1693	892	4	Male	Non-white	HL	0	56.4							No	No	No	Yes	No	No	No	No	0	-5.74	0.32	-6.51	0.15	0.00604765	132		77			100	26	36.6667
2513	893	4	Male	Non-white	HL	0	32							Yes	No	No	Yes	No	No	No	No		-4.86	0.77	-4.96	0.69
1781	894	3	Male	Non-white	NHL	1	18.6							No	No	No	No	No	Yes	No	Yes		-3.31	3.52	-3.37	3.33
1889	895	5	Female	Non-white	NHL	0	55							Yes	No	Yes	No	Yes	No	Yes	Yes	0	-3.53	2.83	-3.49	2.95	0.0412037	119		69			139	23	38.6111	7.37	37	9.5	10.2	206	15.7	27	145	4.7	20	2.49911	0.84	93	8
2465	896	2	Male	Non-white	HL	0	13							Yes	Yes	No	No	Yes	No	Yes	Yes	0	-4.8	0.82	-4.97	0.69		130		60			132	51
451	897	5	Female	Non-white	HL	1	26.3							No	Yes	No	Yes	No	No	Yes	Yes	0	-4.84	0.78	-4.97	0.69	0.00517617	123		76			112	26	37.8								137	3.8	23	2.14209	0.22	105	7.9
54	898	5	Female	White	NHL	1	73.3							No	No	No	Yes	No	No	Yes	No		-3.99	1.82	-3.34	3.43
2168	899	5	Male	White	NHL	0	73.3							Yes	No	No	No	No	Yes	No	No		-4.42	1.18	-4.86	0.77
1932	900	3	Male	White	NHL	1	14.4							Yes	No	No	No	No	No	Yes	Yes		-4.69	0.91	-4.86	0.77
526	901	5	Female	White	NHL	0	82.3							No	No	Yes	No	No	Yes	No	Yes	0	-4.84	0.78	-4.94	0.71	0.00517617	117		67			91	28	37.3													168.19
2185	902	2	Female	White	NHL	0	9.7							No	No	No	No	No	No	No	No	0	-5.69	0.34	-5.52	0.4	0.00604765								36.4
357	903	4	Female	White	NHL	0	25	153	10.6797	3.06095	Yes	1	1	Yes	No	Yes	Yes	No	No	Yes	No	0	-6.41	0.17	-6.1	0.22	0.00686398	116	#N/A	63	#N/A		144	26	36.8								144	4.6	5.4
1807	904	2	Male	Non-white	HL	0	5.6							Yes	No	No	No	No	No	Yes	Yes		-3.55	2.8	-3.5	2.94
704	905	2	Male	Non-white	HL	0	15							No	No	No	No	No	No	No	No	0	-4.62	0.98	-4.8	0.81	0.00604765	101		49			163	27	38.4	7.44	30.5						144	4.7				156.2
1587	906	5	Female	Non-white	NHL	0	54	167.6	19.2241	-3.3674	No			No	No	No	Yes	Yes	No	No	No		-3.16	4.07	-2.86	5.4
1688	907	5	Female			0	58.5							No	No	No	No	No	No	No	No		-4.79	0.83	-4.92	0.73
365	908	2	Male	White	NHL	1	5.3							Yes	No	No	Yes	No	Yes	No	Yes	0	-1.59	16.88	-2.31	9.04	0.0488397	81		64			140	69	38.5	7.41	45.2	12	23.8	618			145	7.9	19	31.4174	0.9	166.98	9.4
523	909	4	Female	Non-white	HL	0	51.79	155.9	21.3085	2.57384	Yes			No	No	Yes	No	No	No	No	Yes		-6.39	0.17	-6.1	0.22
2558	910	2	Female	Non-white	NHL	0	10.31	77.2	17.2991	3.52357	Yes			No	Yes	No	No	Yes	No	No	Yes		-5.1	0.61	-5.29	0.5
1143	911	5	Female	Non-white	HL	0	20.2	122	13.5716	2.48491	Yes	3	3	Yes	No	No	No	No	No	No	Yes	0	-4.43	1.18	-4.67	0.93	0.00604765	103	#N/A	79	#N/A		143	43	37.8	7.44	32
1083	912	2	Male	White	NHL	1	12	84.7	16.7269	3.05749	Yes	1	1	Yes	Yes	No	No	Yes	Yes	No	Yes	0	-4.4	1.22	-4.55	1.04	0.0211804	102	#N/A	50	#N/A	150.987	152	68	36.8			6.9	10.6	62			144	5	17.8	3.57015	0.23	165	8.5
116	913	3	Female			0	19.7							No	No	No	No	Yes	No	No	No	0	-4.73	0.87	-4.89	0.75	0.00265805	109		60			146	29	37.9	7.43	35	7.9	24.7	700	12.8	28	135	4	23	5.71225	0.37	101	9
297	914	3	Male	Non-white	NHL	1	24.5	116	18.2075	0.873807	No			No	No	No	No	No	No	No	Yes		-4.52	1.08	-4.71	0.9
2243	915	6	Male			1	56							No	No	Yes	No	Yes	No	Yes	Yes		-4.74	0.86	-6.06	0.23
2026	916	5	Male	White	NHL	0	152.5	192	41.3683	3.48704	Yes			No	No	No	No	Yes	Yes	No	Yes		-4.88	0.75	-4.96	0.7
423	917	6	Male	White	NHL	0	60.4							No	No	Yes	No	No	Yes	No	No	0	-6.31	0.18	-6.05	0.24		109		77			91	22	36.9	7.27	31	17.4					152	4.6	15	6.78329	0.63	574.75	9
2473	918	5	Female	White	NHL	1	121.7	165.1	44.6474	2.86158	Yes			Yes	No	No	No	No	Yes	Yes	No	0	-4.23	1.44	-4.67	0.93	0.00777274	167	#N/A	107	#N/A	104.14	133	24	36.4				9.5	289			141	3.6	20	4.28418	0.65	116	8.7
2254	919	5	Male	Non-white	NHL	1	145							Yes	Yes	No	Yes	Yes	Yes	Yes	Yes	1	-4.67	0.93	-3.97	1.85	0.00180611	127		69			102	36	36.8
988	920	5	Male	Non-white	NHL	0	83.4							No	No	No	No	No	No	No	No		-4.79	0.83	-4.97	0.69
534	921	4	Female	White	NHL	0	22.2	120	15.4167	2.51684	Yes	1	1	No	Yes	No	No	Yes	No	No	Yes	0	-4.52	1.08	-4.71	0.9	0.0159169	94	#N/A	52	#N/A		142	43	37.9	7.35	41	9	3.9	91	18.8	48.3
1868	922	3	Female	Non-white	HL	1	12.99	86.5	17.3611	3.04623	Yes			No	No	No	Yes	No	No	Yes	Yes		-4.55	1.05	-4.74	0.87
1517	923	2	Male	Non-white	HL	0	4.09	57.8	12.2424	3.09221	Yes			No	No	No	No	No	Yes	No	No		-4.88	0.75	-4.96	0.7
367	924	2	Female	White	NHL	1	6.29	55	20.7934	-7.20809	No			Yes	No	No	No	No	No	Yes	Yes		-4.56	1.03	-4.75	0.86
1270	925	5	Male	Non-white	HL	0	30.5	130	18.0473	-0.924822	No	4	4	No	No	No	No	No	No	Yes	Yes	0	-4.69	0.91	-4.97	0.69	0.0159169	134	#N/A	91	#N/A	231.739	184	58	38.9			15.4	9.94	246			139	4.3	21	3.21314	0.23	94	9
1046	926	4	Female	White	NHL	0	32.7	149	14.7291	1.31806	No			Yes	No	No	No	Yes	No	No	Yes	0	-1.87	13.4	-2.48	7.75	0.0457895	110	#N/A	71	#N/A	36.5808	143	31	40			11.1	22.94	163	13.8	28.6	136	3.4	18	19.6358	1.67	188	8.2
2295	927	5	Male	Non-white	HL	0	112	182.9	33.4804	2.95779	Yes			No	No	No	No	No	No	No	Yes	0	-4.7	0.9	-4.97	0.69	0.00517617	133	#N/A	82	#N/A		115	33	37.1
1285	928	5	Female	White	NHL	1	45					1	1	No	No	Yes	No	No	No	Yes	No		-3.33	3.45	-4.15	1.55
1448	929	5	Female			0	54.5							No	No	No	Yes	No	Yes	No	No		-4.4	1.22	-4.55	1.04
2305	930	5	Male	Non-white	HL	1	34.5	130	20.4142	3.94623	Yes			No	No	No	No	No	No	Yes	No		-4.76	0.85	-4.9	0.74
255	931	4	Female	Non-white	HL	1	46	127	28.5201	-2.91521	No			No	No	No	No	Yes	No	Yes	Yes		-4.61	0.99	-4.79	0.82
1188	932	5	Male			0	89	176	28.7319	-3.3552	No			No	No	No	No	No	No	Yes	No		-4.84	0.78	-4.94	0.71
2212	933	5	Female	Non-white	HL	1	25.2							No	Yes	No	Yes	No	No	Yes	Yes	0	-3.26	3.71	-3.32	3.49	0.00604765	117		84			119	32	38.1	7.45	34	15.2					156	4.9				139.15
2327	934	5	Female	White	NHL	0	117.2	168	41.5249	3.05489	Yes			No	No	No	No	No	Yes	No	Yes		-4.77	0.84	-4.91	0.73
1186	935	3	Female	Non-white	NHL	0	16.4							No	No	No	No	No	Yes	No	No		-4.74	0.86	-4.89	0.74
1500	936	5	Female	Non-white	HL	0	63.7							No	No	No	No	No	No	No	No		-4.73	0.87	-4.97	0.69
855	937	5	Female			0	38.6							No	No	Yes	No	No	No	No	No	0	-6.35	0.17	-6.08	0.23	0.00318456	112		68			107	18	37.5	7.26	33.2						148	4	11	3.21314	0.4	307.34	6.4
434	938	2	Female	Non-white	NHL	0	13.7							No	No	No	No	No	No	Yes	Yes	0	-3.19	3.97	-4.41	1.2	0.0088825	115		72			155	37	38.8		50.9		16.9	321			141	6				191.4
1246	939	5	Male	Non-white	HL	0	76.3							Yes	No	No	No	No	No	No	No		-4.61	0.99	-4.79	0.82
1480	940	4	Female	Non-white	HL	1	28.6							Yes	No	Yes	Yes	Yes	Yes	Yes	Yes	0	-1.2	23.21	-1.79	14.31	0.0217001	87		54			111	18	37.6		43.5	15.5	41.2		40	65	144	4.2	27	4.6412	0.83	162.14	10.2
459	941	4	Male	White	NHL	0	27.5	133	15.5464	1.13149	No			No	No	No	No	No	No	No	Yes		-3.44	3.11	-3.52	2.89
923	942	4	Male	Non-white	NHL	1	14	105	12.6984	1.77189	Yes			No	No	No	Yes	No	No	Yes	Yes		-4.54	1.06	-5.89	0.28
408	943	5	Male	Non-white	HL	0	96.8							No	Yes	No	No	No	Yes	No	Yes	0	-4.75	0.86	-4.93	0.72	0.00866707	125		76			101	29	37	7.43	35.7	12.9	9.2	224			152	4.5	18	2.49911	0.54	215.6
1711	944	1	Male	White	NHL	0	3.8	51	14.6098	1.43274	No	1	1	No	No	No	No	No	No	No	Yes	0	-5.79	0.3	-5.43	0.43	0.0185934	84	2.98203	56	2.16165	63.3636	156	50	37.4			15.3	9.29	255			135	4.8	28	2.85612	0.33	96	8.9
2268	945	5	Female	Non-white	HL	0	100.5	163	37.826	2.94449	Yes			No	No	Yes	No	Yes	Yes	No	Yes		-3.41	3.2	-3.52	2.88
1882	946	4	Male			0	20							No	No	No	No	No	No	Yes	Yes		-4.72	0.89	-4.88	0.76
817	947	5	Female			0	51.6	153	22.0428	2.63462	Yes			No	No	No	No	Yes	No	No	No		-4.83	0.79	-4.97	0.69
83	948	4	Male	Non-white	NHL	0	53	140.2	26.9637	3.15843	Yes			Yes	No	No	No	No	Yes	No	No	0	-4.55	1.05	-4.74	0.87	0.00604765	96	#N/A	54	#N/A		128	42	38.6						11.8	23.4
1901	949	6	Female	Non-white	HL	0	66.3							Yes	No	No	No	Yes	No	No	Yes		-4.72	0.89	-4.97	0.69
2294	950	6	Female	Non-white	HL	1	66.8	139	34.5738	2.17014	Yes			No	No	No	No	No	No	Yes	Yes		-4.79	0.83	-4.92	0.73
406	951	5	Female	White	NHL	1	70	172.7	23.47	3.03914	Yes			No	No	Yes	No	No	Yes	No	No		-6.42	0.16	-6.11	0.22
349	952	4	Female	Non-white	HL	0	66.39	161	25.6124	-1.39976	No			No	No	No	Yes	No	No	No	No		-4.86	0.77	-4.96	0.69
2433	953	4	Female	Non-white	NHL	0	21.2	119	14.9707	-0.870337	No	1	1	Yes	No	No	No	Yes	Yes	No	No		-5.27	0.51	-5.02	0.66
567	954	5	Male	Non-white	HL	0	109.15	175	35.6408	3.93548	Yes			No	No	No	No	Yes	No	No	Yes		-4.77	0.84	-4.91	0.73
1404	955	5	Male	Non-white	NHL	0	50.1							Yes	No	No	No	Yes	No	No	Yes		-4.37	1.25	-4.51	1.08
1408	956	6	Male	Non-white	NHL	0	100							No	No	No	No	No	Yes	No	Yes	0	-3.28	3.61	-3.5	2.94		145		65			73	26	36.9			11.9	8.2	367	12.9	29.2	140	4	24	1.42806	0.6	158	8.1
1424	957	3	Female	Non-white	HL	0	20.5	89	25.8806	0.422527	No	4	4	No	No	No	No	No	No	Yes	Yes	0	-4.58	1.02	-4.76	0.85	0.00777274	99	#N/A	71	#N/A	158.652	106	42	36.7	7.33	47.9	13.7	11.52	206	12.4	24.8	137	3.1	29	2.49911	0.23	84	8.8
395	958	3	Male			0	33.9							No	No	No	No	No	No	Yes	No		-4.83	0.79	-4.97	0.69
2075	959	4	Male	Non-white	HL	0	36	135	19.7531	2.65883	Yes			Yes	Yes	No	No	Yes	Yes	No	Yes		-4.76	0.85	-4.9	0.74
2488	960	5	Male	Non-white	NHL	0	112.9							No	No	Yes	No	No	Yes	No	No		-6.25	0.19	-6.13	0.22
1993	961	2	Male	White	NHL	1	6.2	61	16.6622	3.04835	Yes			Yes	No	No	Yes	No	No	No	Yes		-6.22	0.2	-5.99	0.25
221	962	2	Male	Non-white	HL	0	6.3	58	18.7277	2.56717	Yes			No	No	No	No	No	No	No	Yes		-6.13	0.22	-5.9	0.27
340	963	5	Male	Non-white	NHL	0	140	162.6	52.9526	3.70696	Yes			No	No	No	No	No	Yes	No	Yes	0	-4.77	0.84	-4.91	0.73	0.00517617	112	#N/A	70	#N/A	60.6055	96	44	37.8889			13.2	8.87	214	12.3	23	138	4.1	24	4.6412	1.1	97	9
2089	964	2	Female	Non-white	HL	0	6.5							No	No	No	No	No	No	No	Yes	0	-6.1	0.22	-5.87	0.28	0.00994796	100		79			148	49	36.6											2.85612
1571	965	4	Male	Non-white	HL	0	25	104	23.1139	-2.12554	No	4	4	No	No	No	No	No	No	Yes	Yes	0	-2.99	4.79	-3.14	4.14	0.0133134	97	-0.32698	59	0.00879585	112.211	140	21	36.5	7.35	52	11.3	16.72	175	14.3	35	140	4.6	29	4.99821	0.38	133	8.4
2334	966	4	Male	Non-white	NHL	0	74.3							No	No	No	No	No	No	Yes	No		-4.83	0.79	-4.94	0.71
1560	967	5	Female	Non-white	HL	0	62.8							No	No	No	No	Yes	No	No	Yes		-4.2	1.48	-4.24	1.41
2546	968	5	Female	Non-white	HL	0	85.7							No	No	Yes	No	No	Yes	No	Yes		-4.81	0.8	-4.97	0.69
235	969	4	Male	Non-white	HL	1	19.5							No	Yes	No	Yes	Yes	Yes	Yes	Yes		-3.35	3.38	-3.4	3.23
1983	970	5	Male	Non-white	HL	0	90.4							No	No	No	No	No	Yes	No	No	0	-4.87	0.76	-4.96	0.7	0.0127141	128		68			136	33	39.6	7.54	23.2	10.4			14.8		140	4.3				175.45
1461	971	2	Female	Non-white	NHL	1	14.4	80	22.5	1.44555	No			No	No	Yes	No	Yes	Yes	No	Yes		-3.18	4.01	-3.27	3.65
609	972	5	Female	White	NHL	0	67	163.6	25.0327	0.555381	No			No	No	No	No	No	No	No	No		-4.81	0.8	-4.93	0.72
593	973	3	Male	Non-white	HL	0	17.3	100	17.3	2.85036	Yes			No	No	No	No	No	No	No	No		-2.95	4.97	-2.71	6.24
2178	974	6	Female	Non-white	HL	1	49.3							No	No	No	No	No	No	Yes	Yes		-4.41	1.2	-4.68	0.92
1598	975	2	Male	White	NHL	0	4.8	58	14.2687	-0.762504	No			No	No	No	No	Yes	Yes	No	Yes		-4.52	1.08	-4.71	0.9
587	976	2	Male	White	NHL	0	8.44							No	No	No	No	No	No	No	No		-4.81	0.8	-4.93	0.72	0.00994796
186	977	5	Female	Non-white	NHL	0	57							Yes	No	No	Yes	Yes	No	No	No		-2.98	4.84	-2.86	5.41
1746	978	5	Male	White	NHL	1	35.2							Yes	No	Yes	No	No	Yes	Yes	Yes	0	-2.96	4.92	-3.2	3.92	0.00604765	111		56			89	18	36.6	7.39	48		10.9	243			146	5.2		3.57015	0.41	175.45	9.1
1717	979	5	Male	White	NHL	1	62					4	4	No	No	Yes	No	No	Yes	Yes	Yes		-5.1	0.61	-4.67	0.93
677	980	5	Male	White	NHL	1	71.4							Yes	No	No	No	No	Yes	Yes	Yes	0	-5.11	0.6	-4.67	0.93	0.00604765	121		57			134	49	37.2
2306	981	5	Male	Non-white	NHL	0	70	189	19.5963	3.29192	Yes	1	1	No	No	No	No	No	Yes	Yes	Yes	0	-3.51	2.91	-3.51	2.91	0.00517617	124	1.02176	70	1.12745		95	15	36.9
1360	982	2	Female	Non-white	HL	0	9.5							No	No	No	No	No	No	No	Yes		-4.73	0.87	-4.89	0.75
756	983	5	Female	Non-white	NHL	0	41.8					1	1	No	No	Yes	No	No	No	No	No		-4.72	0.88	-5.06	0.63
2468	984	4	Female	Non-white	NHL	0	23.6	134	13.1432	0.975121	No			No	No	Yes	No	No	Yes	No	No	0	-6.21	0.2	-5.98	0.25	0.00232414	110	#N/A	71	#N/A		119	22	37.4
1846	985	5	Female	Non-white	HL	0	50.4							No	No	Yes	Yes	No	Yes	No	No		-6.42	0.16	-6.13	0.22
2134	986	5	Male	White	NHL	0	170.59	180.2	52.5344	2.90601	Yes			No	No	Yes	No	No	Yes	No	Yes		-3.47	3.03	-3.51	2.89
44	987	3	Male	Non-white	HL	1	18.1	102	17.3972	3.36061	Yes	2	2	No	No	No	No	No	Yes	Yes	No	0	-4.88	0.75	-6.12	0.22	0.00517617	120	#N/A	83	#N/A		130	40	37.5
811	988	4	Female	Non-white	NHL	0	29.9	134.6	16.5037	2.93985	Yes			Yes	No	No	Yes	Yes	No	Yes	Yes		-2.94	5.04	-3.78	2.23
38	989	5	Male	White	NHL	1	63							Yes	No	Yes	Yes	Yes	No	Yes	Yes	0	-3.42	3.16	-3.52	2.88	0.00866707	164		92			137	40	38.9	7.406	40.4	16.7	7.1	149			135		22	1.78508	0.4	122.21	9.6
278	990	3	Female	Non-white	HL	1	18.49	114	14.2275	3.19987	Yes			No	No	No	No	No	No	Yes	No		-4.67	0.92	-6.01	0.24
485	991	5	Female	Non-white	HL	0	116							No	No	No	No	No	Yes	No	Yes	0	-3.35	3.38	-3.4	3.23	0.00742095	120		77			122	46	40	7.324	47.2	12.3	5.9	189	12.7	22.9	145	4.6	21	1.78508	0.6	94	8.2
1394	992	4	Female	Non-white	HL	0	26.3	125.9	16.5922	2.6083	Yes			No	Yes	No	No	No	Yes	No	No		-4.4	1.22	-4.55	1.04
1351	993	5	Female	Non-white	NHL	0	127.9	179.2	39.8286	-1.84304	No			No	No	No	No	No	No	No	Yes		-4.74	0.86	-4.98	0.69
2567	994	4	Male	Non-white	HL	1	26.9							No	No	No	Yes	Yes	No	Yes	Yes	0	-3.48	2.99	-3.47	3.01	0.00517617	115		77			115	40	37.4	7.451	39.3	12.4			12.6	30.2
2141	995	5	Male	Non-white	HL	0	98.7	177.8	31.2215	3.35011	Yes			No	No	No	No	No	Yes	No	Yes		-4.65	0.95	-4.96	0.69
240	996	4	Male	Non-white	NHL	0	112.29	167.6	39.9754	-1.27827	No			Yes	No	No	No	No	Yes	Yes	Yes		-4.16	1.54	-4.59	1.01
1050	997	5	Male	Non-white	NHL	0	74							No	No	No	Yes	No	No	No	No	0	-5.7	0.33	-5.52	0.4	0.00604765	129		65			54	18	36.9
1801	998	5	Female	Non-white	HL	0	56.6							No	No	No	No	Yes	No	No	No		-4.61	0.99	-4.79	0.82
2286	999	2	Female	Non-white	HL	0	9.8							No	No	No	No	No	Yes	Yes	No		-4.79	0.83	-6.14	0.22
2482	1000	3	Female	Non-white	HL	0	12.2	85.1	16.8462	3.53151	Yes			No	No	No	No	No	No	Yes	Yes		-4.83	0.79	-4.94	0.71
1332	1001	3	Female			0	14.1							No	No	No	No	No	No	No	No		-4.54	1.06	-4.72	0.88
1302	1002	3	Male	White	NHL	0	18.4							No	No	No	No	No	Yes	No	No		-4.28	1.36	-4.39	1.23
1656	1003	2	Female	Non-white	NHL	1	13.3	84	18.8492	3.05949	Yes			No	No	No	No	No	No	No	Yes		-4.67	0.92	-4.97	0.69
1082	1004	5	Male	Non-white	HL	0	29.5					4	4	No	No	No	No	No	No	Yes	Yes		-4.65	0.94	-4.38	1.24
2389	1005	2	Male	Non-white	NHL	1	11.1	84	15.7313	0.386665	No			Yes	No	No	Yes	No	Yes	No	Yes	0	-4.73	0.87	-4.89	0.75	0.00517617	109	#N/A	80	#N/A		176	79	39.1111
571	1006	5	Female	Non-white	HL	1	31.69	135.9	17.1587	2.52946	Yes			No	Yes	Yes	Yes	No	No	Yes	Yes		-4.7	0.9	-4.87	0.76
662	1007	5	Male	White	NHL	0	55	177.8	17.398	2.67933	Yes			No	No	No	No	No	Yes	No	No		-4.7	0.9	-4.87	0.76
682	1008	5	Male	Non-white	NHL	0	52.2							Yes	No	No	Yes	Yes	Yes	No	Yes	0	-3.53	2.83	-3.5	2.93	0.0106288	127		58			138	39	37.2	7.323	30.5	10.6	21.9	217	13.9	25.9	137	3.5	11	4.28418	0.7	204	8
1317	1009	5	Male	Non-white	NHL	0	172.7	190.5	47.5885	2.84166	Yes			No	No	Yes	No	No	No	No	No		-4.51	1.09	-4.91	0.73
2436	1010	5	Female	Non-white	HL	0	136.3	163	51.3004	0.945953	No	1	1	No	No	No	No	No	Yes	Yes	Yes	0	-4.84	0.78	-4.94	0.71	0.00866707	117	#N/A	70	#N/A	151.886	103	30	37			13.7	3.76	129	13.2	30	141	4.3	24	3.21314	0.44	127	8.9
1060	1011	2	Male	White	NHL	0	7.1	60	19.7222	2.42325	Yes			No	No	No	No	No	No	Yes	No	0	-3.21	3.86	-3.28	3.63	0.0149024	104	#N/A	74	#N/A	68.3333	207	33	37.7		46						152	4.7			0.36	133.1
1684	1012	4	Male	White	NHL	0	30	137	15.9838	2.36632	Yes			No	No	No	No	No	No	No	Yes	0	-4.83	0.79	-4.97	0.69	0.00517617	127	#N/A	94	#N/A	92.082	119	29	36.8	7.32	44	12.6					151	4.7	23	4.99821	0.61	99	9
510	1013	5	Female	Non-white	HL	1	31					3	3	No	No	No	Yes	No	No	Yes	Yes		-6.36	0.17	-6.08	0.23
1969	1014	5	Male	White	NHL	0	42.2	152	18.2652	3.00383	Yes	1	1	No	No	No	No	Yes	Yes	No	Yes	0	-4.61	0.99	-4.79	0.82	0.00604765	113	#N/A	64	#N/A		133	49	37.9
998	1015	3	Male	White	NHL	0	20.8							No	No	No	No	No	No	No	No		-4.83	0.79	-4.94	0.71
605	1016	2	Male	Non-white	HL	0	11.25	47	50.928	3.3429	Yes			No	No	No	No	Yes	No	No	Yes		-4.86	0.77	-4.95	0.7
454	1017	4	Female			0	44							No	No	Yes	No	No	Yes	No	No	0	-6.39	0.17	-6.14	0.22	0.0045696	125		79			151	37	36.5	7	22	14.3	25.7	137			144	4.7	5	4.99821	0.67	386	10.5
2395	1018	5	Female	Non-white	NHL	0	178	164	66.1808	2.71334	Yes			No	No	No	No	No	Yes	No	Yes	0	-4.87	0.76	-4.67	0.93	0.00619838	153	#N/A	73	#N/A	96.0571	103	44	37	7.34	56	12.6	8.6	233			149	4.7	29	2.49911	0.7	119	8.5
36	1019	4	Male	Non-white	HL	0	46.5							No	No	No	No	No	No	Yes	Yes		-4.63	0.96	-4.96	0.7
742	1020	4	Male	Non-white	HL	0	76.8	175	25.0776	-3.07285	No			Yes	No	No	Yes	Yes	Yes	No	Yes		-2.75	5.98	-3.59	2.69
606	1021	4	Male	Non-white	NHL	0	62	145	29.4887	3.17396	Yes			No	No	No	No	No	No	No	Yes	0	-4.8	0.82	-4.92	0.72	0.00517617	117	#N/A	85	#N/A	174.853	143	56	38.5	7.44	30	9.5					144	4.3	22	1.42806	0.34	163	7.6
2123	1022	4	Male	White	NHL	0	19.6	121	13.3871	0.757841	No	1	1	Yes	No	No	No	No	No	No	Yes	0	-2.73	6.14	-3.55	2.79	0.00517617	91	#N/A	58	#N/A		138	28	39.3
169	1023	5	Male	White	NHL	0	104	190.5	28.6578	2.20541	Yes	1	1	No	No	No	No	No	Yes	No	Yes	0	-4.72	0.89	-4.97	0.69	0.00777274	133	#N/A	78	#N/A		81	48	36.5
2597	1024	3	Male	Non-white	HL	0	15.7	92	18.5491	2.59848	Yes			Yes	No	No	No	No	No	No	No		-4.83	0.79	-4.94	0.71
1858	1025	5	Male			1	48.8	161	18.8264	3.32667	Yes			Yes	No	No	Yes	Yes	No	Yes	Yes		-4.81	0.8	-4.93	0.72
1864	1026	5	Female	Non-white	HL	1	68.2							Yes	No	Yes	No	Yes	Yes	No	No		-2.91	5.17	-2.67	6.46
1959	1027	2	Female			0	8.54	82	12.7008	-0.862073	No	4	4	No	No	No	Yes	No	No	Yes	No	0	-4.76	0.85	-6.14	0.22	0.00866707	129	#N/A	93	#N/A	197.765	154	51	37.7			13.8	3.17	170			136	4.3	26	2.14209	0.17	109	10
2525	1028	6	Female	White	NHL	1	49.2	157.7	19.7834	2.52734	Yes			Yes	No	No	No	No	Yes	No	Yes		-5.67	0.34	-3.34	3.43
2328	1029	6	Male	Non-white	HL	1	31.6							No	No	No	No	No	No	Yes	Yes	0	-3.34	3.42	-3.39	3.26		117		74			143	31	37.8						16
1248	1030	5	Male	White	NHL	0	59.8							No	No	No	No	No	No	No	No	1	-2.89	5.24	-2.66	6.54	0.0088825	123		82			108	18	35.4			7.3	5	466			140	3.9	20	2.14209	0.57	101	8.2
2428	1031	5	Male	Non-white	HL	0	75.8							Yes	No	No	No	No	No	Yes	Yes		-3.03	4.59	-3.86	2.07
1223	1032	4	Female	White	NHL	0	89.6	145	42.6159	3.30427	Yes			No	No	No	No	No	Yes	No	Yes		-4.73	0.87	-4.97	0.69
1555	1033	3	Female	Non-white	NHL	1	10							No	No	No	No	No	No	No	Yes		-3.45	3.07	-3.46	3.05
2224	1034	5	Female	White	NHL	0	72.6	161.4	27.8695	-0.700196	No			No	No	Yes	No	No	No	No	No		-6.34	0.18	-6.14	0.22
344	1035	5	Male	Non-white	HL	0	40							No	No	No	No	No	No	No	Yes	0	-3.89	2	-4.3	1.34	0.0543936	106		55			162	48	39.5	7.387	40.1	11.5	5.6	115	14.5	30.6	143	5.5	19	4.28418	0.4	109	8.1
2201	1036	4	Female	Non-white	HL	0	50					1	1	No	No	No	No	No	No	Yes	Yes		-2.29	9.23	-2.86	5.42
1178	1037	4	Female	Non-white	HL	0	38.5					1	1	No	Yes	No	No	No	Yes	No	Yes		-4.87	0.76	-4.96	0.7
1120	1038	4	Male	Non-white	NHL	0	38.1							No	No	Yes	No	No	Yes	No	Yes		-6.18	0.21	-5.95	0.26
1597	1039	5	Male			0	111.4							Yes	No	No	No	No	Yes	No	No		-4.54	1.06	-4.72	0.88
2414	1040	5	Male	Non-white	HL	0	67.4							No	No	No	No	Yes	No	Yes	Yes	0	-4.77	0.84	-4.91	0.73	0.00742095	112		59			118	18	37			14.6	12.9				142	4.2	20	4.6412	0.92	104
281	1041	2	Female	Non-white	HL	0	7.47	63	18.8209	1.36888	No			No	No	No	No	Yes	No	No	No		-4.28	1.37	-4.58	1.01
1553	1042	5	Male	Non-white	HL	0	90							No	No	No	No	No	Yes	No	Yes	0	-3.12	4.21	-3.23	3.82	0.0543936	157		67			159	47	40.2	7.454	48	12.9	8.8	188	14.4	31.2	146	5.5	25	2.49911	1	111	8.7
1208	1043	4	Male	White	NHL	0	31.4	124	20.4214	2.24877	Yes			No	No	No	No	No	No	No	No	0	-4.69	0.91	-4.86	0.77	0.00517617	109	2.98203	68	1.81691		140	39	37.7						11.4
712	1044	3	Male	Non-white	NHL	0	15							No	No	No	No	Yes	No	No	Yes	0	-4.83	0.79	-4.97	0.69	0.00517617	124		62			129	51	37.1
289	1045	4	Male	White	NHL	0	31.2							Yes	Yes	No	No	Yes	Yes	Yes	Yes	0	-4.79	0.83	-4.92	0.73	0.00604765	113		67			127	45	39.4
229	1046	4	Female	White	NHL	0	15.3							No	Yes	Yes	Yes	No	Yes	No	No		-5.9	0.27	-5.62	0.36
163	1047	4	Female	Non-white	HL	1	30.5							No	No	No	No	No	No	Yes	Yes	0	-3.14	4.13	-4.37	1.26	0.00517617	114		66			118	31	37.1111	7.33	44	11.9					144	3.4	28	2.49911	0.28	127.6	8.8
1034	1048	1	Male			0	66							Yes	No	No	No	Yes	No	No	No		-3.15	4.1	-3.32	3.49
1111	1049	6	Male	Non-white	HL	0	91	175	29.7143	3.14763	Yes			No	No	Yes	No	No	Yes	No	Yes		-4.55	1.04	-4.96	0.7
2528	1050	4	Male	White	NHL	0	32	147	14.8086	3.51508	Yes			No	No	Yes	No	No	Yes	Yes	No		-6.07	0.23	-5.84	0.29
1516	1051	4	Female	Non-white	HL	0	42.5					1	3	No	Yes	No	No	No	Yes	Yes	Yes	0	-4.37	1.25	-5.68	0.34	0.0607691	141		68			121	28	36.7	7.27	60.3						138	5.1	26.8	3.57015	0.37	121	9.1
544	1052	3	Male			0	17.4							No	No	No	Yes	Yes	Yes	No	Yes		-4.88	0.75	-4.96	0.7
1653	1053	5	Male	White	NHL	0	100							No	No	No	No	Yes	No	No	Yes	0	-4.47	1.14	-4.64	0.95	0.0127141	129		59			130	42	38.5	7.423	33.8	9.6					137	4.3	19	5.71225	0.8	257	8.4
2336	1054	5	Female	White	NHL	1	48.6							No	No	No	Yes	Yes	Yes	Yes	Yes	0	-0.41	39.8	-0.03	49.21	0.190421	118		73			139	30	37.2	7.509	46.5	13.3					136	5.2	32	3.92717	0.2	158	9.1
447	1055	3	Male	Non-white	HL	0	14.9	102.3	14.2375	-0.494561	No			No	Yes	No	No	No	No	No	No		-4.35	1.27	-4.49	1.11
829	1056	5	Female	Non-white	NHL	0	61.2							No	No	Yes	No	No	No	No	No		-6.18	0.21	-5.95	0.26
1327	1057	2	Male	Non-white	NHL	0	8.29	76	14.3525	0.505155	No			Yes	No	No	No	No	Yes	No	No	0	-4.88	0.75	-4.96	0.7	0.00994796	134	#N/A	92	#N/A	77.9	168	48	37.2778			12	9.24	273			135	5.5	21	2.85612	0.4	89	10.1
144	1058	5	Male			1	92.6							Yes	No	No	No	Yes	Yes	Yes	Yes		-4.21	1.46	-4.27	1.38
991	1059	5	Female	Non-white	NHL	0	144.5	170.2	49.8826	3.45212	Yes			No	No	No	No	No	Yes	No	Yes		-6.41	0.17	-6.13	0.22
2521	1060	3	Female	Non-white	HL	0	20.79	115.9	15.477	2.57402	Yes			No	No	No	No	No	Yes	No	Yes		-3.37	3.33	-3.41	3.2
688	1061	6	Male	Non-white	HL	0	88							Yes	No	Yes	No	No	Yes	Yes	Yes	0	-1.57	17.18	-2.3	9.13		99		70			99	29	36.8
2462	1062	3	Female	White	NHL	1	11.5	80	17.9688	1.51903	No			No	No	Yes	No	No	Yes	Yes	Yes	0	-4.81	0.8	-6.14	0.22	0.00777274	125	#N/A	76	#N/A		140	43	37.2
2588	1063	5	Male	Non-white	NHL	0	59							Yes	No	No	No	No	No	No	No	0	-4.66	0.94	-4.84	0.79	0.00777274	107		47			140	22	37.7			12.6	7.9	250			142	3.9	23	3.57015	0.7	115	9
1581	1064	5	Male	Non-white	HL	0	118					1	1	No	No	No	No	No	No	No	Yes		-4.52	1.08	-4.83	0.8
2208	1065	4	Male	Non-white	NHL	0	23.6							No	No	No	No	No	No	No	No		-4.47	1.14	-4.64	0.95
2043	1066	5	Male	White	NHL	0	72.1	180	22.2531	2.82352	Yes			No	No	No	No	No	No	Yes	Yes		-3.47	3.03	-3.47	3.03
2594	1067	5	Male			0	55							Yes	No	No	No	Yes	Yes	No	Yes	0	-2.96	4.91	-2.95	4.97	0.137108	151		80			119	42	36.8	7.391	31.2	11.8					142	3.1	16	6.42628	0.9	199	8.7
2301	1068	5	Female	Non-white	HL	0	84							Yes	No	No	No	No	No	No	No		-2.92	5.11	-3.77	2.25
683	1069	5	Female	Non-white	NHL	1	100.7							Yes	No	Yes	No	No	No	Yes	Yes	0	-4.56	1.03	-4.94	0.71	0.00866707	155		97			123	20	36.9													203
1566	1070	5	Male	Non-white	NHL	0	89.9	185.8	26.0416	0.512377	No			Yes	No	No	No	No	Yes	No	Yes		-3.02	4.65	-3.85	2.09
1431	1071	3	Female	Non-white	NHL	1	17.5							Yes	No	No	No	Yes	Yes	No	Yes		-2.99	4.78	-2.74	6.04
492	1072	4	Male	Non-white	NHL	0	40							No	No	No	No	No	No	No	No	0	-4.4	1.22	-4.55	1.04	0.0217001	112		54			130	51	40.5			11.7	13.3	142	13.7	26.8	132	3.6	17	6.06926	0.7	122	8.3
2429	1073	3	Male	Non-white	HL	0	21.5							No	No	No	No	No	No	No	Yes	0	-6.43	0.16	-6.11	0.22	0.00517617	118		66			136	36	36.8
2006	1074	2	Female	Non-white	HL	0	9.8	79.7	15.428	1.72545	Yes			No	No	No	No	No	No	No	No	0	-4.61	0.99	-4.79	0.82	0.00517617	105	#N/A	66	#N/A		163	41	39
1874	1075	5	Male	White	NHL	0	75							No	No	No	Yes	Yes	No	No	Yes		-4.76	0.85	-4.9	0.74
2466	1076	6	Male	Non-white	NHL	1	52.3	158.8	20.7396	1.13985	No			No	No	No	No	No	No	Yes	Yes		-4.8	0.82	-4.97	0.69
177	1077	5	Male	Non-white	NHL	0	80	162.5	30.2959	2.44183	Yes			Yes	No	No	No	Yes	No	Yes	Yes	0	-4.35	1.27	-4.8	0.82	0.00604765	158	#N/A	130	#N/A		126	59	39.3
1440	1078	4	Male	White	NHL	1	30.3							No	No	Yes	No	No	No	No	Yes	0	-6.46	0.16	-6.12	0.22	0.00604765	121		80			130	29	36.6
2378	1079	4	Female			0	39.7							No	No	No	No	No	No	No	Yes		-4.38	1.23	-4.53	1.06
1633	1080	2	Female			1	10							No	No	No	No	No	No	Yes	Yes		-3.44	3.11	-4.62	0.98
1310	1081	2	Male	Non-white	HL	0	6.27							No	No	No	No	No	Yes	No	No		-4.79	0.83	-4.92	0.73
2012	1082	3	Male			1	14							Yes	No	No	Yes	No	No	Yes	Yes	0	-0.39	40.25	-1.45	18.92	0.0127141	103		71			146	28	36.6	7.47	98						154	4.7				160.93
272	1083	5	Male			0	67.6							No	No	No	No	No	No	Yes	Yes		-4.87	0.76	-6.12	0.22
1915	1084	5	Female			0	71.2							No	No	No	No	No	No	No	No		-4.76	0.85	-4.98	0.69
121	1085	4	Female	Non-white	HL	0	27.5							Yes	No	No	No	Yes	Yes	No	No		-4.24	1.42	-4.32	1.32
665	1086	1	Male	Non-white	HL	0	3.79							No	No	No	No	No	No	No	No	0	-4.55	1.05	-4.74	0.87	0.0105302	96		65			171	35	37.1111
238	1087	2	Male	Non-white	HL	0	5.4							No	No	No	No	No	No	No	No		-4.79	0.83	-4.92	0.73
1443	1088	4	Male	White	NHL	0	26.9					1	1	Yes	No	No	No	No	No	Yes	No		-4.61	0.99	-4.79	0.82
1981	1089	5	Male			0	48							No	No	No	No	No	No	No	No		-4.61	0.99	-4.79	0.82
2239	1090	4	Male			0	22.2							Yes	No	No	No	No	Yes	No	Yes		-2.84	5.53	-3.69	2.44
256	1091	3	Female	Non-white	HL	0	14.8	100	14.8	2.73065	Yes	1	1	No	No	No	Yes	Yes	No	No	No	1	-4.34	1.29	-4.47	1.13	0.00573264	94	#N/A	66	#N/A	195.238	124	41	36.9			6.9	91.65	11	12.6	30	139	3.7	25	2.85612	0.21	136	9
71	1092	5	Male	Non-white	NHL	0	64.9					1	1	Yes	No	No	No	No	No	No	No		-4.69	0.91	-4.86	0.77
1152	1093	2	Female			0	14.4	92	17.0132	3.03406	Yes			No	No	No	No	No	No	No	No		-4.7	0.9	-4.87	0.76
2111	1094	4	Female	White	NHL	0	63.6					1	1	No	No	No	No	No	No	No	No		-5.71	0.33	-6.4	0.17
2351	1095	3	Male	Non-white	NHL	0	13.7	92.5	16.0117	2.28736	Yes			No	No	No	No	No	No	No	Yes		-6.41	0.17	-6.13	0.22
1719	1096	5	Male	Non-white	NHL	0	67.7							No	No	No	No	No	No	No	Yes		-4.74	0.86	-4.89	0.74
291	1097	5	Male	Non-white	HL	0	41.9	143.5	20.3475	0.0964324	No			No	No	No	No	No	No	No	No	0	-4.47	1.14	-4.64	0.95	0.0177315	100	#N/A	53	#N/A	56.0333	145	72	38	7.4	34	10.5					135	2.7	21	6.42628	1.05	93	7.7
260	1098	5	Male	Non-white	HL	0	94	163.5	35.1635	0.917205	No	1	2	No	Yes	No	Yes	No	Yes	No	Yes	0	-4.73	0.87	-4.89	0.75	0.00604765	109	#N/A	82	#N/A		120	50	36.8
1540	1099	6	Male			1	87	182.9	26.0071	3.28573	Yes			No	No	No	No	No	No	No	Yes		-4.35	1.27	-4.8	0.82
1457	1100	1	Male	Non-white	NHL	0	4.52							No	No	No	No	No	No	No	No	0	-4.4	1.22	-4.55	1.04	0.00701901	85		52			155	45	37.3889			13.2	5.7	332	13.9	45.2	134	5.8	19	0.714031	0.2	112	9.3
2068	1101	4	Female	Non-white	NHL	0	35	114	26.9314	-1.92063	No	1	1	Yes	No	No	No	No	No	No	No		-3.42	3.16	-3.44	3.09
1515	1102	5	Male	Non-white	NHL	1	51.3					1	1	No	No	Yes	No	No	No	No	No		-6.2	0.2	-6.12	0.22
2296	1103	5	Female	White	NHL	0	131							No	No	No	No	No	Yes	No	Yes		-4.7	0.9	-4.87	0.76
2288	1104	5	Male	Non-white	NHL	0	51.4	167.4	18.3422	3.36632	Yes			No	No	No	Yes	No	No	Yes	No		-4.84	0.78	-4.94	0.71
1618	1105	5	Female			0	70.8							No	No	No	No	No	No	No	Yes		-6.22	0.2	-6.13	0.22
127	1106	4	Male	Non-white	HL	1	26.4	129	15.8644	3.27985	Yes	2	2	No	No	No	No	No	No	Yes	No	0	-4.72	0.89	-4.97	0.69	0.00604765	132	#N/A	101	#N/A		118	22	37.2
792	1107	5	Female	Non-white	NHL	0	204							Yes	No	Yes	No	No	Yes	No	Yes	0	-4.72	0.88	-4.6	1	0.0211804	167		82			129	43	38.2778	7.26	44						137	4.5	15	4.28418	1.01	360	8.2
1732	1108	4	Male	Non-white	NHL	1	41.6							Yes	No	No	Yes	No	No	No	Yes		-3.48	2.99	-3.47	3.01
25	1109	5	Male	White	NHL	0	77.3	178	24.3972	2.89421	Yes			No	Yes	No	No	No	No	No	Yes	0	-4.87	0.76	-4.96	0.7	0.00604765	121	#N/A	60	#N/A		101	38	37						13.2	30
2101	1110	3	Female	Non-white	HL	0	25.9							Yes	Yes	No	No	No	Yes	No	Yes	0	-4.34	1.29	-4.47	1.13	0.0457895	113		64			149	46	38.8		26.2						137	3.9		17.1367	1.56	200
802	1111	4	Female	White	NHL	0	20.5							No	No	No	No	Yes	Yes	No	No	0	-4.38	1.23	-4.53	1.06	0.0181682	98		63			153	41	39.4			8.8	9.34	89
2207	1112	2	Male	Non-white	HL	1	8.3							Yes	No	No	No	No	No	No	Yes		-4.88	0.75	-4.96	0.7
921	1113	3	Female			1	22.5							No	No	No	No	No	No	Yes	No		-3.4	3.22	-4.57	1.02
1744	1114	3	Female	Non-white	HL	0	16.6	106	14.7739	1.22638	No			No	No	Yes	No	No	No	No	No		-4.51	1.09	-4.69	0.91
999	1115	5	Male	Non-white	HL	0	97.2	173	32.4769	3.35619	Yes	1	1	Yes	No	No	No	No	Yes	No	No	0	-3.09	4.35	-3.89	2	0.00777274	122	#N/A	66	#N/A	77.9451	95	18	36.9			12.3	8.6	252	14.8	30.6	140	3.6	24	3.21314	0.91	82	8.3
2320	1116	2	Female	White	NHL	0	4.6	57	14.1582	0.762898	No			No	No	No	Yes	No	No	No	Yes		-4.69	0.91	-4.86	0.77
232	1117	2	Male			1	6.1							Yes	No	No	No	Yes	No	No	No		-4.25	1.41	-4.45	1.16
495	1118	5	Female	Non-white	HL	1	43.89	152	18.9967	2.33764	Yes			Yes	No	Yes	No	Yes	Yes	Yes	Yes		-3.13	4.18	-2.87	5.38
2495	1119	5	Female	White	NHL	0	148.5	172	50.1961	3.14606	Yes	1	1	No	No	No	No	No	Yes	No	Yes	0	-3.23	3.81	-3.29	3.59	0.0901479	106	#N/A	50	#N/A	17.0751	140	36	39.3	7.32	18.1	13.1	18.7	94	15.7	31.7	131	3.9	16	12.1385	4.13	95	7.2
1724	1120	5	Female	Non-white	HL	0	71.7							No	No	Yes	No	No	Yes	No	Yes	0	-4.86	0.77	-4.96	0.69	0.0072407	122		60			109	58	39.5	7.317	50.4	11.5	3.29	245
2438	1121	5	Female	Non-white	HL	1	50	154.9	20.8385	2.75556	Yes			Yes	Yes	No	No	Yes	Yes	No	No	1	-4.56	1.03	-4.75	0.86	0.0259005	109	-0.0983972	52	-0.337665	90.7271	130	31	37.4444			9.3	6.22	80	14.1	87	146	2.2	14	3.57015	0.7	157	7.3
1596	1122	5	Female			0	102.5							No	No	No	No	No	No	No	Yes		-4.79	0.83	-4.92	0.73
1842	1123	2	Female	Non-white	HL	0	6.3							No	No	No	No	No	No	No	No		-4.86	0.77	-4.96	0.69
1110	1124	5	Male	Non-white	NHL	0	144							No	No	No	No	No	Yes	No	Yes	0	-5.08	0.62	-4.65	0.95	0.00777274	120		69			74	26	36.9444
1348	1125	4	Male	Non-white	HL	0	95	135	52.1262	1.00193	No			Yes	No	Yes	Yes	Yes	No	Yes	Yes		-4.84	0.78	-4.97	0.69
1890	1126	4	Female	Non-white	NHL	0	38.1	140	19.4388	2.24877	Yes	1	1	No	No	No	Yes	No	No	Yes	No		-4.87	0.76	-4.96	0.7
1742	1127	5	Male	White	NHL	0	139.2	180.9	42.5365	2.73261	Yes			Yes	Yes	No	No	No	Yes	No	Yes		-2.88	5.31	-3.73	2.34
1595	1128	2	Male	White	NHL	1	9.18	68	19.8529	0.206451	No			Yes	No	No	No	No	Yes	Yes	Yes		-4.84	0.78	-4.94	0.71
757	1129	5	Female	Non-white	NHL	1	51.3							No	No	No	Yes	No	No	No	No	0	-4.7	0.9	-4.87	0.76	0.00517617	131		73			107	25	37.3333
2526	1130	5	Female	Non-white	NHL	0	55.9	154.9	23.2975	3.54016	Yes			Yes	No	No	No	No	No	No	No		-4.34	1.29	-4.47	1.13
363	1131	2	Female	Non-white	NHL	0	9.9	81.3	14.978	3.37827	Yes			No	No	No	No	No	No	Yes	No	0	-4.69	0.91	-6.02	0.24	0.0346096	106	#N/A	58	#N/A	151.514	130	36	36.8				5.8	343			135	4.5		3.57015	0.22	100
2542	1132	5	Male	White	NHL	0	113.4							No	No	No	No	No	No	Yes	Yes		-4.73	0.87	-4.97	0.69
979	1133	5	Female	White	NHL	0	129							No	No	No	No	No	No	No	Yes		-4.67	0.92	-4.85	0.78
2291	1134	5	Female	Non-white	HL	0	66.7							No	No	No	No	No	No	No	No	0	-4.76	0.85	-4.9	0.74	0.00517617	118		57			142	35	37	7.37	26.1	10.8					144	3.9				165.77
2055	1135	4	Male	Non-white	NHL	0	40							No	Yes	No	No	Yes	No	No	Yes	0	-4.59	1	-4.78	0.83	0.0088825	124		57			140	35	40.4
2359	1136	5	Male	Non-white	HL	0	55.7	162	21.2239	3.32532	Yes			No	No	No	No	No	Yes	No	Yes		-4.8	0.82	-4.92	0.72
311	1137	4	Female	White	NHL	1	28.1	130.5	16.5001	2.48875	Yes			No	No	No	Yes	Yes	Yes	Yes	Yes		-2.75	5.98	-2.5	7.56
402	1138	5	Male	Non-white	NHL	0	43.99	158	17.6214	3.46753	Yes			Yes	No	No	Yes	Yes	No	No	Yes		-4.74	0.86	-4.89	0.74
1841	1139	5	Male	White	NHL	0	46.7							No	Yes	No	No	No	No	No	Yes		-4.7	0.9	-4.87	0.76
310	1140	3	Male	Non-white	NHL	0	14.9							No	No	No	Yes	No	No	No	No	0	-6.54	0.14	-6.86	0.1	0.00604765	99		57			117	24	36.9
2562	1141	5	Male	Non-white	NHL	1	36.9							Yes	No	No	Yes	Yes	No	Yes	Yes	0	-4.97	0.69	-4.68	0.92	0.043793	136		88			167	38	37.2	7.26	64	11.9					142	8				302.5
224	1142	5	Female	Non-white	NHL	0	102.2	165	37.539	2.67723	Yes			No	No	No	No	No	Yes	Yes	Yes		-4.33	1.3	-5.94	0.26
1091	1143	4	Male	White	NHL	0	30	134	16.7075	2.02015	Yes	1	1	Yes	No	No	No	Yes	No	Yes	Yes	0	-4.66	0.94	-4.84	0.79	0.00604765	127	0.46168	80	-0.596214		154	51	39.5	7.354	36.1	8.3			15.4	31.4
1416	1144	4	Male	Non-white	NHL	1	24.7							Yes	No	No	No	Yes	No	No	Yes	0	-2.98	4.84	-3.82	2.15	0.00604765	106		84			92	34	36.2
686	1145	6	Male			0	141.4							No	No	No	No	No	No	No	Yes	0	-5.03	0.65	-5.47	0.42		155		86			109	24	37.7
1751	1146	5	Male	Non-white	NHL	0	67.5	184	19.9374	2.93515	Yes	2	2	No	No	No	No	No	No	No	Yes	0	-4.24	1.42	-4.32	1.32	0.0645052	88	#N/A	50	#N/A	28.1493	105	35	36.7	7.33	42.3	11.6	8.54	52			133	4.5	20	15.3517	2.68	134	7
1588	1147	6	Female	Non-white	HL	1	35.38	130.7	20.7113	3.5011	Yes			No	No	No	Yes	No	Yes	Yes	Yes		-2.94	5	-3.18	4
2572	1148	3	Female	Non-white	NHL	1	17.3	102	16.6282	-0.0426693	No			No	No	No	No	Yes	No	No	Yes		-3.05	4.53	-2.78	5.83
1905	1149	5	Male	Non-white	NHL	0	177							No	No	No	No	No	Yes	No	Yes		-4.83	0.79	-4.97	0.69
13	1150	5	Female	Non-white	HL	0	61.4							Yes	No	No	No	Yes	No	No	No		-4.8	0.82	-4.92	0.72
251	1151	5	Female			0	88							No	Yes	No	No	No	No	No	No	0	-4.87	0.76	-4.95	0.7	0.00517617	119		82			82	17	36.6	7.41	38
1429	1152	4	Male	White	NHL	0	36	129.6	21.4335	2.46582	Yes			No	No	No	No	No	No	Yes	No		-4.63	0.96	-4.81	0.8
1777	1153	4	Male	Non-white	HL	1	55	149.8	24.5098	3.37357	Yes			Yes	No	No	No	No	No	No	No	0	-4.06	1.69	-4.45	1.16	0.0044583	179	#N/A	130	#N/A	49.1344	138	36	37.2								137	3.7	23	6.06926	1.25	114	9
1469	1154	5	Female	Non-white	HL	1	47.8	142.2	23.639	3.74472	Yes			Yes	No	No	Yes	Yes	No	Yes	Yes		-4.84	0.78	-4.94	0.71
1806	1155	2	Male	Non-white	NHL	1	2.75	48	11.9358	0.101458	No	1	1	No	No	No	No	Yes	Yes	No	No	0	-4.54	1.06	-4.72	0.88	0.00819819	95	#N/A	57	#N/A		164	88	37.5
589	1156	5	Male			1	54.6							No	No	No	No	No	No	No	No	0	-3.19	3.96	-2.86	5.44	0.0148357	121		80			89	19	37	7.37	42.9				13.9	31	143	5.7	21	7.49732	0.74	347.27	7.6
50	1157	5	Male	Non-white	NHL	0	93.4	183	27.8898	2.07054	Yes			No	No	No	No	No	No	No	No	0	-4.74	0.86	-4.89	0.74	0.0159169	110	#N/A	67	#N/A	92.6296	124	33	39.6111	7.34	45	11.2	4.8	52			144	4.9	24	2.85612	0.81	145.2	7.9
176	1158	5	Male	Non-white	NHL	1	40.1							Yes	No	Yes	No	No	Yes	Yes	Yes		-0.17	45.7	-3.26	3.71
1158	1159	4	Female	White	NHL	1	24					4	4	No	No	Yes	No	No	No	Yes	Yes		-0.53	37.13	-2.83	5.56
1762	1160	5	Male	Non-white	HL	0	84.4							No	No	No	No	No	No	No	No		-4.66	0.94	-4.84	0.79
1106	1161	2	Male			0	11.7							No	Yes	No	No	No	No	No	Yes	0	-4.77	0.84	-4.91	0.73	0.00517617	112		68			169	42	37.7
119	1162	5	Male	Non-white	NHL	0	45.7	152	19.7801	3.46197	Yes	1	1	Yes	No	No	No	Yes	Yes	No	Yes		-3.55	2.8	-3.5	2.94
471	1163	4	Male	Non-white	NHL	0	34.4							No	No	No	No	No	No	No	No		-4.73	0.87	-4.89	0.75
823	1164	2	Female	Non-white	HL	0	8.6	73	16.1381	3.52013	Yes	1	1	No	No	No	No	No	No	No	No	0	-4.48	1.12	-4.66	0.94	0.00994796	91	#N/A	66	#N/A	299.3	146	50	37								142	2.9		0.714031	0.1	73	7.1
1212	1165	5	Male	White	NHL	0	43.7							No	No	No	Yes	Yes	No	No	Yes		-0.7	33.27	-1.55	17.47
1315	1166	3	Male	Non-white	NHL	0	34	129.4	20.3053	-0.0972188	No			Yes	Yes	No	Yes	No	Yes	No	Yes	0	-4.33	1.3	-4.45	1.15	0.00604765	92	#N/A	51	#N/A		138	55	37.2
1074	1167	3	Female	Non-white	NHL	0	20.9							No	No	No	Yes	Yes	Yes	No	Yes	0	-4.54	1.06	-4.72	0.88	0.0323164	102		45			139	56	37.1			11.1	16	33			142	4	20	11.7815	0.5	122	8.4
2267	1168	5	Male	Non-white	HL	0	83.3	173	27.8325	4.55793	Yes			Yes	No	No	Yes	Yes	Yes	Yes	Yes		-4.26	1.4	-4.34	1.29
2559	1169	5	Male	Non-white	HL	0	75	178	23.6713	1.74981	Yes	1	1	No	No	No	Yes	No	Yes	No	Yes	0	-3.24	3.76	-3.48	2.98	0.00604765	142	#N/A	84	#N/A		119	35	39.2	7.42	39
1937	1170	5	Female	Non-white	NHL	0	53.5							No	No	No	No	No	No	Yes	No		-4.74	0.86	-4.89	0.74
1385	1171	6	Female	White	NHL	1	51							Yes	No	No	Yes	No	Yes	Yes	Yes	0	-5.46	0.42	-5.47	0.42		145		98			81	27	36.4													173.03
1177	1172	3	Male	Non-white	NHL	0	38.7	126	24.3764	-6.15893	No			Yes	No	No	No	No	No	No	Yes		-4.48	1.12	-4.66	0.94
2581	1173	3	Female	Non-white	HL	0	16.7							No	No	No	No	No	No	No	No		-4.45	1.15	-4.63	0.97
852	1174	6	Male	Non-white	HL	0	65.2	141.5	32.5638	0.376215	No			No	No	No	Yes	No	Yes	Yes	No	0	-4.86	0.77	-4.95	0.7		118	#N/A	97	#N/A		101	21	37.7
1785	1175	5	Female	Non-white	HL	0	79	154.9	32.9249	3.2003	Yes	1	1	No	No	No	No	No	No	No	Yes		-6.17	0.21	-6.11	0.22
1670	1176	5	Male	Non-white	HL	0	66.1							Yes	No	Yes	Yes	No	Yes	No	Yes	0	0.94	71.92	0.38	59.32	0.40981	124		79			160	22	39	6.89	78.2	12.9	13.3	220	1.9	28.3	144	5.9		16.0657	4.85	256.3	9.6
335	1177	5	Male	Non-white	NHL	0	155.1							No	No	Yes	No	No	Yes	No	No	0	-6.34	0.18	-6.14	0.22	0.00478687	129		85			124	20	36.6667			13.9	11.5	356			146	4.8	16	4.6412	1	506.99	10.4
1389	1178	5	Female	White	NHL	0	68	158	27.2392	2.41787	Yes			Yes	Yes	No	No	No	No	No	No	0	-4.83	0.79	-4.97	0.69	0.0015449	138	7.42076	110	6.55871		93	21	37
2493	1179	2	Male	White	NHL	0	6.35							Yes	Yes	No	Yes	No	No	No	No		-6.77	0.11	-7.06	0.09
66	1180	5	Female			0	58.8							Yes	No	No	No	No	No	No	No		-5.87	0.28	-6.51	0.15
1879	1181	5	Female	Non-white	NHL	0	47	160	18.3594	0.764888	No	1	1	No	No	Yes	No	No	No	No	No	0	-4.58	1.02	-4.95	0.7	0.00938931	119	#N/A	77	#N/A	83.038	116	20	37.4	7.21	34	16.7					137	5.8	13	2.85612	0.79	211	8.5
1220	1182	5	Female	White	NHL	0	80	159	31.6443	0.84387	No			No	No	No	No	No	Yes	Yes	No		-4.38	1.23	-4.53	1.06
1702	1183	4	Female	Non-white	NHL	1	49.5	149	22.2963	2.11993	Yes			No	Yes	No	Yes	No	Yes	No	Yes	0	-4.86	0.77	-4.96	0.69	0.00517617	122	#N/A	58	#N/A		172	50	36.7
968	1184	3	Male			1	14.1							No	No	No	No	Yes	No	No	Yes		-4.44	1.17	-4.61	0.99
2028	1185	2	Female	Non-white	HL	0	11							Yes	Yes	No	No	No	No	Yes	Yes	0	-3.19	3.97	-3.25	3.74	0.00994796	107		51			133	37	36.5	7.387	39.8	12.2			13.2	22.3	138	4.2				124
1272	1186	4	Male	White	NHL	0	30							Yes	No	No	No	No	No	No	Yes		-4.31	1.32	-4.43	1.18
2234	1187	3	Male	Non-white	NHL	1	13.5							No	No	No	No	No	Yes	Yes	Yes		-2.95	4.98	-2.93	5.08
1528	1188	5	Male	White	NHL	0	30					4	4	No	No	No	No	No	No	Yes	Yes		-2.94	5.03	-4.31	1.33
2182	1189	5	Female	White	NHL	0	45							No	No	No	No	No	No	Yes	Yes	0	-3.35	3.38	-3.51	2.9	0.0512111	134		66			110	17	36.6	7.326	43	12.6	9.1	180			144	4.9	22	3.92717	0.56	119.9	8.5
290	1190	4	Male	Non-white	NHL	0	28.09	133.4	15.7848	-4.20567	No			Yes	No	No	No	No	No	Yes	Yes		-3.51	2.91	-3.51	2.91
736	1191	4	Female	Non-white	NHL	1	25	106	22.2499	3.32392	Yes	4	4	Yes	No	No	No	No	No	Yes	Yes	0	-3.27	3.66	-3.33	3.45	0.0763447	100	-0.516355	54	0.0637298	217.3	112	37	34.2	7.23	39.6	10.2	2.06	36	14.2	50.1	130	3.1	19	2.49911	0.2	231	9.4
839	1192	5	Male	White	NHL	0	73	167.6	25.9881	0.816584	No	1	1	Yes	No	No	No	Yes	No	Yes	Yes	0	-3.52	2.87	-3.49	2.96	0.974053	132	#N/A	97	#N/A	286.317	229	99	37.8	7.26	75.5	9.3	10	216	24.2	103.1	152	5	12.4	1.78508	0.24	280.5	6.6
876	1193	3	Female	Non-white	NHL	0	14.3	101	14.0182	0.444968	No	1	2	Yes	No	Yes	No	Yes	Yes	No	No	1	-4.74	0.87	-4.03	1.75	0.00639375	123	#N/A	87	#N/A	121.794	117	23	36.4								134	5.3	12.6	7.49732	0.34	713	8.4
2566	1194	4	Male			0	25.8							No	No	No	No	No	No	Yes	No		-3.19	3.96	-3.94	1.91
1499	1195	3	Female	White	NHL	0	20.4	108	17.4897	0.565439	No	2	2	No	No	No	No	No	No	Yes	Yes	0	-3.14	4.16	-3.24	3.77	0.0133134	104	#N/A	67	#N/A	83.5472	118	18	36.8	7.32	49.3	1.2	9.28	249			143	4.8	23	5.35523	0.53	116.6	9.2
37	1196	5	Male	White	NHL	0	109	172.4	36.6735	5.03805	Yes			Yes	No	No	No	Yes	Yes	Yes	No	0	-4.47	1.14	-4.64	0.95	0.038491	134	#N/A	58	#N/A	37.2021	114	40	39.2			12.1	16.6	94	12.6		136	3.5	19	9.2824	1.9	103	8.1
1565	1197	6	Male			1	61.4	167.6	21.8585	5.17221	Yes	1	1	No	No	No	No	No	No	No	No	0	-4.83	0.79	-4.94	0.71		132	#N/A	77	#N/A		80	24	37.2
2379	1198	4	Male	Non-white	HL	1	24.7							Yes	No	Yes	Yes	Yes	Yes	Yes	Yes		-3.03	4.59	-3.86	2.07
254	1199	5	Female	Non-white	HL	0	71.48							No	Yes	No	No	No	Yes	No	Yes	0	-4.8	0.82	-4.92	0.72	0.00517617	120		86			136	42	37.2778			13.7	5.46	260			139	3.5	21	1.78508	0.5	101	8.6
2245	1200	4	Male	Non-white	NHL	0	66.6	154	28.0823	-8.31571	No			No	No	No	No	No	Yes	No	Yes		-4.43	1.18	-3.92	1.94
2576	1201	6	Male			0	98.2	175.3	31.9556	4.02839	Yes	1	1	No	No	Yes	No	No	No	No	Yes	0	-4.88	0.75	-4.96	0.7		137	#N/A	88	#N/A	179.683	81	36	37.1	7.43	31						138	4.2	19	4.28418	0.4	334	8.8
1012	1202	5	Male	Non-white	NHL	0	60	159	23.7332	-0.0463812	No	1	1	No	No	No	No	No	No	No	Yes		-4.8	0.82	-4.97	0.69
1531	1203	5	Female			0	44.6							Yes	No	Yes	Yes	No	Yes	Yes	Yes	0	-2.99	4.8	-3.37	3.32		106		66			155	26	37.8	7.17	42	14.5	6.6	147	11.2	26	150	5.2	8	6.78329	1.51	569	8.6
444	1204	6	Male	Non-white	NHL	0	110	193	29.531	1.18346	No			No	No	No	No	No	No	No	No		-4.56	1.03	-4.94	0.71
819	1205	5	Female			1	72.1							Yes	No	No	No	Yes	No	No	No		-4.48	1.12	-4.66	0.94
2092	1206	5	Female	Non-white	HL	0	61.2	157.5	24.6712	2.06608	Yes			No	No	Yes	No	No	No	No	No	0	-6.25	0.19	-6.01	0.24	0.00318456	106	1.67518	67	1.73073	107.625	99	17	37.3333								138	4	18	2.85612	0.6	315.81	7.8
1599	1207	2	Female	White	NHL	0	9.1	66	20.8907	2.83187	Yes			Yes	No	No	No	No	No	Yes	Yes		-1.46	18.82	-1.1	25.04
735	1208	5	Male	Non-white	NHL	0	91							Yes	No	No	Yes	No	Yes	No	Yes	0	-4.73	0.87	-4.97	0.69	0.00866707	131		65			116	61	37.7			13.5	10.1	160	14.9	29			19	2.85612
63	1209	6	Female	White	NHL	1	51.7	136	27.952	1.15006	No			Yes	No	Yes	No	Yes	No	Yes	Yes		-4.79	0.83	-4.92	0.73
2343	1210	2	Male	Non-white	HL	1	4.4							Yes	No	No	No	Yes	No	No	Yes		-4.54	1.06	-4.72	0.88
2152	1211	3	Female			0	14.4							No	No	Yes	No	No	Yes	No	Yes	0	-6.45	0.16	-6.12	0.22	0.0022184	124		88			172	26	37.3	7.33	23	15			10.5	21	155	5.4
701	1212	6	Male	White	NHL	0	73.3	180	22.6235	3.70679	Yes			No	No	No	Yes	No	Yes	No	Yes	0	-6.34	0.18	-6.14	0.22		129	#N/A	79	#N/A		95	18	36.8
1794	1213	5	Male	Non-white	NHL	1	73.3							Yes	No	No	No	Yes	Yes	No	Yes		-3.02	4.65	-3.85	2.09
2454	1214	3	Male	Non-white	NHL	1	12.5	85.9	16.9404	3.40603	Yes			Yes	No	No	No	Yes	Yes	Yes	Yes		-2.94	5.04	-2.7	6.31
657	1215	4	Female	Non-white	NHL	1	34	129.5	20.274	-0.592806	No			No	No	No	No	Yes	No	Yes	Yes	0	-3.14	4.13	-4.37	1.26	0.00517617	109	#N/A	83	#N/A		106	20	36.1
118	1216	2	Female	White	NHL	0	13.9							No	No	No	No	No	No	Yes	No		-6.41	0.17	-6.1	0.22
2110	1217	2	Male	White	NHL	0	4.94							No	Yes	No	Yes	No	No	No	Yes		-5.24	0.53	-4.98	0.68
1704	1218	5	Female	Non-white	NHL	0	89.8							Yes	No	No	No	No	No	No	Yes	0	-6.46	0.16	-6.12	0.22	0.00777274	126		79			87	21	36.7	7.32	44.9	12.9					147	6.3	25	2.49911	0.9	111.32	8.3
393	1219	5	Female	Non-white	NHL	0	126	162	48.011	3.63217	Yes	1	1	No	No	No	No	No	No	No	Yes		-4.66	0.94	-4.84	0.79
635	1220	4	Male	Non-white	HL	0	24.2							Yes	No	No	No	No	No	No	Yes		-4.63	0.96	-4.81	0.8
1403	1221	4	Male	White	NHL	0	18.7	121	12.7724	0.814075	No			No	No	No	No	No	No	Yes	Yes		-3.1	4.3	-3.15	4.11
1674	1222	5	Female	Non-white	HL	1	53.15	144	25.6318	2.43484	Yes			Yes	No	Yes	No	Yes	No	Yes	Yes		-4.69	0.91	-4.86	0.77
1953	1223	4	Male			1	22.3							No	No	No	No	No	No	Yes	No		-5.73	0.32	-6.41	0.16
847	1224	5	Female	Non-white	NHL	0	60							No	No	No	No	Yes	Yes	Yes	Yes	0	-4.66	0.94	-4.84	0.79	0.00742095	105		54			109	38	37.4			12.4	11.6	122	18	36.6	139	3.8	20	3.21314	0.5	114	8.3
703	1225	2	Male	Non-white	HL	0	6.6							No	No	No	No	No	No	Yes	No		-4.66	0.94	-6	0.25	0.00994796
1514	1226	6	Female	White	NHL	0	43.3							Yes	No	No	No	No	No	No	No	0	-4.52	1.08	-4.71	0.9		94		53			89	21	37.2			9.5	9.18	227	14.5	38.9	141	3.9	21	2.85612	0.59	104	8.7
1356	1227	2	Female	White	NHL	1	15.1							No	Yes	Yes	Yes	Yes	Yes	Yes	Yes	0	-1.8	14.23	-2.49	7.64	0.00604765	125		95			95	24	34.6
699	1228	5	Male	Non-white	HL	0	46.5	157	18.8649	1.09977	No			No	No	Yes	No	No	No	No	No	0	-6.39	0.17	-6.1	0.22	0.0033362	121	#N/A	80	#N/A	153.262	85	21	37.1111											1.42806	0.42	314.6
383	1229	4	Male	White	NHL	1	24.4	122	16.3934	0.924688	No			Yes	Yes	No	Yes	Yes	Yes	Yes	Yes		-3.1	4.32	-3.22	3.84
1546	1230	2	Male	Non-white	HL	0	14.6							No	No	No	No	Yes	No	No	No		-4.54	1.06	-4.72	0.88
849	1231	6	Female	Non-white	HL	1	54							No	No	No	Yes	Yes	No	Yes	Yes	0	-1.66	15.92	-3.54	2.82		119		79			145	42	37.8	7.41	86.3	13	11.7	223	14.2	26.6	152	3.8	23	1.07105	0.54	309.1	8.7
2441	1232	3	Female	Non-white	HL	1	10.1	70.2	20.495	3.64518	Yes			No	No	Yes	No	No	No	Yes	No		-4.54	1.06	-4.72	0.88
1884	1233	4	Male	Non-white	HL	0	33.7	127	20.894	2.07425	Yes	1	1	Yes	No	No	No	No	No	No	Yes	0	-4.48	1.12	-4.66	0.94	0.00517617	98	0.46168	69	0.868899	200.269	133	41	37.3	7.33	47						135	3.5	23	2.49911	0.26	144	8.1
316	1234	6	Female	White	NHL	1	52	134	28.9597	5.44941	Yes			Yes	No	Yes	No	Yes	No	Yes	Yes		-4.61	0.99	-4.95	0.7
2292	1235	5	Female	Non-white	HL	0	75.99	178	23.9837	-1.54891	No			No	No	No	No	Yes	Yes	No	No		-2.99	4.78	-2.86	5.39
1441	1236	4	Female	Non-white	NHL	0	40							Yes	No	No	No	Yes	Yes	No	Yes	0	-1.75	14.85	-2.06	11.28	0.0301555	130		58			166	42		7.359	38.4	10.3			16	38.3	146	4.5	17	10.3534	1.7	112	8
4	1237	5	Female	White	NHL	0	68	168	24.093	4.03916	Yes	1	1	No	No	No	No	No	No	Yes	No	0	-4.69	0.91	-4.97	0.69	0.00777274	134	#N/A	71	#N/A		97	20	37.7
1026	1238	5	Male	White	NHL	1	34.5							Yes	No	No	Yes	Yes	Yes	Yes	Yes	0	-4.88	0.75	-4.96	0.7	0.0211804	101		65			117	23	35.8			10.5	12.71	108			152	3.6	27	29.9893	2.36	137	9.3
987	1239	3	Male	Non-white	NHL	0	18.5							No	No	No	No	No	No	No	No		-4.45	1.15	-4.63	0.97
2373	1240	5	Male	Non-white	HL	1	88							No	No	No	Yes	Yes	Yes	No	No		-4.54	1.06	-4.92	0.72
2153	1241	4	Male	Non-white	HL	0	78.3							No	No	No	No	No	No	No	Yes		-4.86	0.77	-4.96	0.69
1708	1242	5	Female	White	NHL	0	104					1	1	No	No	Yes	No	No	No	No	No	0	-6.43	0.16	-6.13	0.22	0.00478687	127		82			106	25	36.6	7.174	30.1	10.8			10.9	20	135	3.7	9.7	1.78508	0.54	288.2	7.8
2205	1243	6	Male	Non-white	NHL	0	65.1							No	No	No	No	No	No	No	No		-4.74	0.86	-4.98	0.69
140	1244	5	Male	Non-white	NHL	0	43.6					1	1	No	No	Yes	No	No	No	No	No		-4.12	1.6	-4.68	0.92
890	1245	5	Male	Non-white	HL	0	118.7							Yes	Yes	No	Yes	Yes	Yes	No	Yes	0	-6.28	0.19	-6.03	0.24	0.0124069	112		68			122	37	39.4			13.8	8.2		14.3	32.3	137	3.6		3.21314	1	108
392	1246	5	Female	White	NHL	0	52							No	No	No	No	No	No	No	Yes		-4.77	0.84	-4.91	0.73
2494	1247	3	Female	Non-white	HL	0	19.7							No	No	No	No	No	No	No	No		-4.01	1.78	-4.43	1.18
898	1248	2	Male	Non-white	NHL	0	11.2	80	17.5	3.92258	Yes			Yes	No	No	Yes	No	No	Yes	Yes		-4.84	0.78	-4.94	0.71
872	1249	3	Female	White	NHL	1	16.2	105	14.6939	3.54639	Yes			No	No	Yes	No	No	No	Yes	Yes		-6.11	0.22	-5.89	0.28
102	1250	5	Female	White	NHL	0	50	157	20.2848	2.50285	Yes			No	No	No	No	No	No	No	Yes		-4.76	0.85	-4.9	0.74
294	1251	4	Female	Non-white	NHL	0	39							Yes	No	No	No	No	No	Yes	No		-3.76	2.28	-4.42	1.19
966	1252	4	Male	White	NHL	0	24.6	141	12.3736	3.79521	Yes			No	No	No	Yes	No	No	No	No		-4.7	0.9	-4.87	0.76
154	1253	5	Male	Non-white	HL	0	72.4					3	3	Yes	Yes	No	No	Yes	No	Yes	Yes	0	-4.7	0.9	-4.87	0.76	0.00604765	111		60			73	61	37.7
375	1254	4	Male	Non-white	NHL	0	19.1							No	No	No	Yes	Yes	No	No	No	0	-5.52	0.4	-5.32	0.48	0.00517617	99		71			161	35	38
758	1255	5	Male	Non-white	NHL	0	129							No	No	Yes	No	No	Yes	No	Yes		-6.14	0.21	-5.92	0.27
73	1256	2	Male	Non-white	NHL	1	7.89	63	19.8791	-2.2593	No			Yes	Yes	No	Yes	No	Yes	No	Yes	0	-3.51	2.91	-3.48	2.98		118	#N/A	85	#N/A	129.15	144	60	37.6								141	4.3	18	2.49911	0.2		9.8
265	1257	6	Female	Non-white	NHL	1	70.3							No	No	No	No	Yes	No	No	Yes	0	-4.83	0.79	-4.97	0.69		126		81			108	25	37.3333
781	1258	5	Male	Non-white	NHL	0	80.8	182	24.3932	-1.25498	No			No	No	No	No	No	No	No	Yes		-4.83	0.79	-4.97	0.69
1209	1259	5	Female	Non-white	HL	0	79.7							No	No	No	No	No	No	Yes	No		-4.74	0.86	-4.98	0.69
2073	1260	4	Male	White	NHL	0	32.9	122	22.1043	2.46623	Yes			Yes	No	No	No	No	No	No	No		-4.58	1.02	-4.76	0.85
2535	1261	3	Female	White	NHL	1	19.5	100	19.5	0.0198163	No			No	No	No	No	No	No	No	No	1	-2.96	4.91	-2.72	6.17		110	#N/A	71	#N/A		158	53	39.1
1849	1262	4	Female	Non-white	HL	0	21.9							Yes	No	Yes	No	No	Yes	No	No		-6.31	0.18	-6.14	0.22
2400	1263	1	Male	White	NHL	0	4.22							No	No	No	No	No	No	No	No		-4.59	1	-4.78	0.83
2368	1264	6	Male	Non-white	HL	0	102							Yes	No	No	Yes	No	No	No	Yes		-2.01	11.82	-2.02	11.7
1645	1265	4	Male	Non-white	NHL	1	26.5	141	13.3293	5.62884	Yes			No	No	Yes	No	No	Yes	No	No		-6.07	0.23	-5.84	0.29
2145	1266	2	Female	Non-white	NHL	0	8							No	No	No	No	No	No	No	No	0	-4.67	0.92	-4.85	0.78	0.0116134	105		62			149	49	36.3
2345	1267	4	Male			0	36.4							Yes	No	No	No	No	Yes	No	Yes	0	-4.43	1.18	-4.66	0.94	0.00777274	99		63			154	34	39.9	7.43	36				11.9	34	129	2.9
1543	1268	5	Female	Non-white	NHL	0	58							No	No	Yes	No	No	No	No	No	0	-6.39	0.17	-6.1	0.22	0.00821675	125		78			121	18	37.3889	7.23	26						139	5.5	10	9.63941	1.1	235.4	8.6
2341	1269	1	Male	White	NHL	0	4.5	55.9	14.4009	4.10989	Yes			No	No	No	No	No	No	No	No		-4.23	1.44	-4.29	1.35
1920	1270	5	Female	Non-white	HL	0	59	148	26.9357	1.17753	No	1	1	No	No	No	No	No	No	No	No	0	-4.76	0.85	-4.9	0.74	0.00517617	131	#N/A	65	#N/A		97	19	37.5
171	1271	4	Male	Non-white	HL	0	37							No	No	Yes	No	No	No	No	No	0	-6.42	0.16	-6.13	0.22	0.00655305	123		72			105	26	37.0556	7.1	22	13.3					146	3.5	8	2.85612	0.65	485.1	8.4
1776	1272	5	Female	Non-white	NHL	0	84							Yes	No	Yes	No	No	No	Yes	Yes	0	-3.14	4.16	-3.63	2.59	0.0117646	143		83			87	29	36	7.34	26	10.5	17.1		16.9	20	149	4.6	14	13.9236	4.65	550	7.6
1899	1273	5	Female	Non-white	HL	0	66.2	152.4	28.5028	1.4333	No			Yes	No	No	No	No	No	No	Yes		-4.66	0.94	-4.84	0.79
1518	1274	4	Male	White	NHL	1	29.9	137	15.9305	-0.198304	No			No	No	No	No	No	No	No	Yes		-6.21	0.2	-5.98	0.25
493	1275	3	Female	Non-white	NHL	1	10.5							No	No	No	No	No	No	Yes	No		-4.4	1.22	-5.72	0.33
2090	1276	3	Male	Non-white	HL	0	18.1							No	No	No	No	Yes	Yes	No	No		-3.94	1.91	-4.13	1.58
159	1277	3	Male	Non-white	HL	0	10.6							No	No	Yes	No	No	Yes	Yes	No		-4.62	0.98	-5.97	0.26
10	1278	2	Male	Non-white	NHL	1	8.55	69.5	17.7009	-2.45073	No			Yes	Yes	Yes	Yes	No	No	Yes	Yes	0	-2.8	5.75	-3.87	2.04	0.0116134	130	#N/A	69	#N/A	142.475	108	26	36.6			12.7	13.1	285	11.1	22	139	5.6	28	2.49911	0.2	80	10.7
1244	1279	5	Female	White	NHL	1	61.4							No	No	Yes	No	No	No	No	No		-4.38	1.23	-4.53	1.06
1833	1280	4	Male	Non-white	HL	0	44.5	137	23.7093	3.03182	Yes	1	1	No	No	No	No	Yes	Yes	Yes	No		-4.59	1	-5.94	0.26
1306	1281	4	Male	Non-white	NHL	0	24.7							Yes	No	No	No	No	No	No	Yes		-2.75	5.98	-3.59	2.69
1114	1282	5	Male	Non-white	NHL	1	60							No	No	Yes	Yes	No	No	Yes	Yes	0	-3.02	4.66	-3.03	4.59	0.0190196	112		69			111	28	39.8	7.354	47.2	15.5	9.1	149	12.3	37.2	146	4.7	25	3.92717	0.5	117	8.8
1243	1283	4	Male	Non-white	NHL	0	20							Yes	No	No	No	No	No	No	Yes	0	-3.33	3.47	-3.38	3.3	0.0088825	110		70			124	49	36.4	7.341	48.5	8.6			14.8	28.8	138	4.9	25	8.56837	0.7	122	8.3
2319	1284	3	Male	White	NHL	0	26.1	125.7	16.5185	3.33768	Yes			Yes	No	No	Yes	Yes	Yes	No	Yes		-4.58	1.02	-4.76	0.85
2381	1285	2	Female			1	6.18							Yes	No	No	Yes	No	Yes	No	Yes	0	-3.48	2.99	-3.2	3.9	0.234799	82		63			152	25	36.4	7.49	48.7	11.9	5.4	100	16.6	111.8	162	4	29	11.4245	0.52	227.48	9.1
1487	1286	5	Male	Non-white	NHL	1	32.6	128	19.8975	-0.467548	No			No	No	No	Yes	No	No	Yes	Yes		-4.88	0.75	-4.96	0.7
2357	1287	5	Male			1	90.7	156	37.2699	5.06357	Yes			Yes	No	No	No	Yes	Yes	No	Yes		-3.13	4.18	-2.87	5.38
387	1288	4	Female			0	26.2							No	No	No	No	No	No	No	No	0	-4.3	1.34	-4.41	1.2	0.0103715	99		66			154	39	38.7
2326	1289	3	Male			1	18.4							No	No	No	No	No	No	Yes	Yes	0	-4.63	0.96	-4.81	0.8	0.00517617	107		67			114	26	37.8				16.63	417	14.2	28.1			22	1.42806	0.25	111
1621	1290	5	Male	White	NHL	0	73.1	182.8	21.8759	3.71288	Yes			Yes	Yes	No	No	Yes	Yes	No	Yes		-4.34	1.29	-4.47	1.13
368	1291	3	Male	Non-white	NHL	0	13.27	90	16.3827	-4.67405	No			No	No	Yes	No	No	No	Yes	No	0	-4.58	1.02	-4.94	0.71	0.00517617	142	#N/A	55	#N/A		142	40	37.4
460	1292	5	Female	White	NHL	0	64							Yes	No	No	No	No	Yes	No	No		-4.79	0.83	-4.92	0.73
1018	1293	4	Male	Non-white	HL	0	28.8							No	No	No	No	Yes	No	No	Yes	0	-4.62	0.98	-4.8	0.81	0.00604765	107		78			103	36	37.1	7.416	36.4	9.6	7.6	216	13.4	30	144	4.5	23	4.28418	0.4	163.35
197	1294	4	Male	White	NHL	0	24							No	No	No	No	Yes	No	Yes	Yes	0	-4.69	0.91	-4.86	0.77	0.00517617	110		60			156	43	38	7.445	36.9	4.2	29.8	982	13.5	34	129	4.2	25	2.14209	0.2	156
2045	1295	5	Male	Non-white	HL	0	83	172.5	27.8933	5.23076	Yes			No	Yes	No	No	No	Yes	No	No		-4.58	1.02	-4.76	0.85
1390	1296	5	Female	White	NHL	1	40.8							No	No	No	Yes	No	No	Yes	Yes	0	-1.48	18.61	-2.2	10.01	0.00517617	100		58			117	16	39
821	1297	5	Male	Non-white	NHL	0	95.2	182.8	28.4895	0.560477	No			Yes	Yes	No	No	Yes	Yes	Yes	Yes		-0.42	39.65	-1.59	16.96
236	1298	5	Female			0	65.9							Yes	No	No	No	No	Yes	No	No	0	-4.03	1.74	-3.91	1.96	0.0308884	92		63			106	53	37.5	7.38	30.9	8.5	17.7	157			134	4.7	18	39.6287	4	139.15	7.2
710	1299	6	Male			1	37.8							No	No	No	Yes	No	No	Yes	Yes	0	-4.59	1	-4.78	0.83		99		65			161	35	37.4
1544	1300	4	Female	Non-white	HL	0	51	149	22.9719	-1.08633	No			Yes	No	No	Yes	No	No	No	No		-4.41	1.2	-4.57	1.02
634	1301	2	Female	Non-white	HL	0	8.6							Yes	No	No	No	No	No	Yes	Yes	0	-4.84	0.78	-4.97	0.69	0.00517617	123		84			121	73	36.6
1307	1302	5	Female	Non-white	NHL	0	138	172.7	46.2695	2.91581	Yes			No	No	No	No	No	Yes	No	No	0	-3.51	2.91	-3.51	2.91	0.00604765	123	#N/A	70	#N/A	114.205	98	45	37.9	7.38	43	12.7	5.63	214	13.7	28.8	138	4.1	26	2.85612	0.62	141	8.5
936	1303	4	Male	Non-white	HL	0	60.4							No	Yes	No	Yes	No	No	No	No	0	-4.66	0.94	-4.97	0.69	0.00604765	135		98			118	36	37
419	1304	3	Female			1	12.5							Yes	No	No	Yes	Yes	No	No	Yes	0	-4.88	0.75	-4.96	0.7	0.0133134	120		97			140	32	36.7	7.44	34.4	7.8	12.5	221			146	4.8	25	8.21135	0.3	87.12	8.8
883	1305	5	Female			1	55.5							No	No	Yes	No	No	No	No	No	0	-6.46	0.16	-6.12	0.22	0.0112341	131		97			139	37	36.6	6.85	26	12.8	14.1	285			139	6	5	5.71225	0.97	726	7.6
502	1306	3	Female	White	NHL	1	20	117	14.6103	-1.73711	No	2	3	No	No	No	No	No	No	Yes	Yes	0	-4.83	0.79	-6.13	0.22	0.00777274	124	4.57012	55	2.59829		130	32	37.5
675	1307	3	Female	Non-white	NHL	1	21.6							Yes	Yes	No	Yes	Yes	Yes	Yes	Yes		-6.68	0.13	-6.97	0.09
784	1308	3	Male	White	NHL	0	16.6							Yes	No	No	No	No	No	No	No		-4.26	1.4	-4.34	1.29
292	1309	2	Male	Non-white	NHL	0	8.9	71	17.6552	-1.17399	No			No	No	No	No	No	No	Yes	Yes		-3.14	4.13	-4.37	1.26
1231	1310	4	Male			0	37.7							Yes	Yes	No	No	No	No	No	Yes	0	-4.52	1.08	-4.71	0.9	0.00866707	94		65			136	41	36.9	7.26	43.3						134	4.6				145.2
443	1311	2	Male			1	8.68							Yes	No	No	Yes	No	No	No	Yes		-4.47	1.14	-4.64	0.95
795	1312	5	Male	Non-white	HL	1	67							No	No	Yes	No	No	Yes	No	No		-3.04	4.56	-4.18	1.51
822	1313	3	Male	Non-white	NHL	0	15.5							No	No	No	No	No	No	No	No		-4.69	0.91	-4.86	0.77
1080	1314	3	Female	Non-white	NHL	0	11.7	82	17.4004	4.75885	Yes	4	4	No	No	No	No	No	No	Yes	Yes	0	-4.38	1.23	-4.53	1.06	0.0088825	98	#N/A	66	#N/A		112	32	36.7									4.9				104.5
1617	1315	4	Female	White	NHL	0	27							Yes	No	No	Yes	No	Yes	No	No	0	-4.44	1.17	-4.61	0.99	0.00604765	92		50			130	42	37.1
684	1316	5	Male			0	88.5	193	23.759	5.53494	Yes			Yes	No	No	No	No	No	No	Yes		-1.87	13.4	-1.39	19.88
1731	1317	5	Female	White	NHL	0	136.1	144.8	64.9114	3.43762	Yes			No	No	No	No	No	No	No	No		-4.87	0.76	-4.96	0.7
301	1318	6	Male	Non-white	NHL	1	109							Yes	Yes	Yes	Yes	No	Yes	No	Yes	0	-5.77	0.31	-5.49	0.41		117		74			70	17	36.3													366.63
916	1319	4	Male	Non-white	NHL	0	25							No	No	No	No	No	No	No	Yes	0	-4.83	0.79	-4.94	0.71	0.00517617	126		66			125	27	36.5						11.4	36	138	4.6				124.63
841	1320	4	Male	Non-white	NHL	0	33.3							No	No	No	No	No	No	No	No		-4.4	1.22	-4.55	1.04
1602	1321	3	Male	Non-white	NHL	1	23.5	111.6	18.8686	5.30182	Yes	1	1	No	No	No	No	Yes	No	No	Yes	0	-4.3	1.34	-4.41	1.2	0.00517617	83	#N/A	56	#N/A		137	55	38
45	1322	4	Female	Non-white	HL	0	25.4							No	Yes	No	No	Yes	Yes	No	Yes	0	-3.64	2.56	-3.99	1.82	0.0308884	117		80			159	36	39.3	7.38	44.2		7.2		17.4	33.4	147	4.6		9.63941	0.72	110
312	1323	2	Female	Non-white	NHL	0	8							Yes	No	No	No	Yes	No	No	Yes	0	-6.11	0.22	-5.89	0.28	0.00994796	125		83			174	61	36.8
2223	1324	5	Female	Non-white	NHL	0	81.3	152.4	35.0042	4.67296	Yes			No	No	No	No	No	Yes	Yes	Yes	0	-4.7	0.9	-6.03	0.24	0.00604765	107	#N/A	61	#N/A		79	24	37.8
2009	1325	4	Female	Non-white	HL	1	46.8	144.1	22.5381	3.98906	Yes			No	No	No	No	No	No	Yes	No		-4.45	1.15	-4.63	0.97
2187	1326	6	Female	Non-white	NHL	0	108.9							Yes	No	No	Yes	Yes	Yes	No	No		-5.76	0.32	-5.52	0.4
2408	1327	4	Female	White	NHL	1	31.5	121.9	21.1984	1.94364	Yes	2	2	No	No	No	No	No	No	No	No	1	-4.69	0.91	-4.97	0.69	0.00604765	134	#N/A	66	#N/A		93	39	37
1692	1328	5	Female	Non-white	HL	1	32.3					4	4	No	No	No	Yes	No	No	Yes	Yes		-4.56	1.03	-4.32	1.31
1529	1329	2	Female	White	NHL	0	8.9							No	No	No	Yes	No	Yes	No	No	0	-4.77	0.84	-4.91	0.73	0.00517617	111		89			125	27	36.7
2505	1330	5	Male	Non-white	NHL	1	138							No	No	No	Yes	No	Yes	Yes	Yes		-2.91	5.17	-4.45	1.16
2453	1331	5	Male			0	93.5							No	No	No	No	No	No	No	Yes		-4.34	1.29	-4.61	0.99
1820	1332	4	Female	Non-white	HL	0	69.4	127	43.0281	1.29662	No			No	No	No	No	No	Yes	No	Yes	0	-4.42	1.18	-4.59	1.01	0.00777274	114	#N/A	70	#N/A		139	83	38.2222
1662	1333	5	Female	White	NHL	0	56	169	19.6072	4.57332	Yes	1	1	No	No	No	No	Yes	No	Yes	Yes	0	-4.81	0.8	-4.93	0.72	0.0323164	115	#N/A	55	#N/A	92.3867	114	40	37.4	7.38	35.8	10.8	4.2	45	14.3	38.4	146	4.4	21.8	6.78329	0.75	119.9	8.2
424	1334	5	Male	Non-white	NHL	0	70							Yes	No	No	No	No	Yes	No	Yes	0	-4.37	1.25	-4.51	1.08	0.132573	142		92			129	36	37.6	7.364	33.7	12.3	7.2	151			137	3.2	24	6.42628	0.6	253	8.6
741	1335	5	Male	White	NHL	0	96.4	182	29.1028	0.533923	No			Yes	No	No	No	No	Yes	No	No		-4.63	0.96	-4.81	0.8
1056	1336	5	Female	Non-white	HL	0	118.4	165.1	43.4368	0.557662	No	1	1	No	No	No	No	No	Yes	No	Yes		-4.73	0.87	-4.89	0.75
709	1337	3	Male	Non-white	HL	0	20.5	104	18.9534	4.88985	Yes			Yes	No	No	No	No	Yes	No	No		-4.49	1.11	-4.68	0.92
1626	1338	5	Female	Non-white	NHL	1	45.3							No	No	Yes	No	Yes	No	Yes	Yes	1	-2.94	5.04	-2.7	6.31	0.00517617	107		63			84	32	36.9
1411	1339	2	Male	White	NHL	0	11.4	80	17.8125	4.34278	Yes	1	1	No	No	Yes	No	No	No	No	No	0	-5.88	0.28	-5.57	0.38	0.00478687	127	#N/A	82	#N/A	218.667	138	40	36.7								135	4.1	7	2.85612	0.15	246	9.2
1038	1340	6	Female	Non-white	HL	0	81							No	No	No	No	Yes	No	No	No		-3.05	4.53	-2.87	5.36
909	1341	4	Male	Non-white	NHL	1	31.5							No	No	Yes	No	No	No	Yes	No	0	-6.15	0.21	-5.93	0.27	0.0160637	111		73			170	53	36.3333	6.93	19						156	6.7	5	8.92538	1.32	867.57	10
1843	1342	5	Female	Non-white	HL	1	42.5	154.9	17.7128	-0.606725	No			Yes	No	No	No	Yes	No	Yes	Yes	0	-4.47	1.14	-4.88	0.75	0.00517617	163	1.33877	110	1.97026		74	41	36.3333
2445	1343	5	Male	Non-white	HL	1	78.8	160	30.7812	1.57626	No			No	No	No	No	Yes	No	No	Yes		-3.13	4.18	-2.87	5.38
1936	1344	5	Female	Non-white	HL	0	131.6	163	49.5314	-3.60818	No	1	2	No	No	No	No	No	Yes	No	Yes	0	-4.86	0.77	-4.95	0.7	0.00604765	125	#N/A	72	#N/A		110	59	37.2
1577	1345	5	Female	Non-white	NHL	0	22.4	120	15.5556	4.35822	Yes			No	No	No	No	No	No	Yes	No	0	-4.47	1.14	-5.81	0.3	0.0088825	92	#N/A	64	#N/A	82	95	20	36.5	7.42	41.9	14					163	4.9	27	3.21314	0.6	111.1
1728	1346	1	Female	Non-white	NHL	0	3.8							No	No	No	No	Yes	No	No	Yes	0	-4.65	0.95	-4.83	0.8	0.0105302	106		67			180	59	37.2								135		26	0.714031	0.2	87	9.4
1379	1347	4	Male	White	NHL	1	24.9	140	12.7041	-1.27856	No			No	No	No	No	No	No	Yes	No		-2.89	5.24	-3.74	2.31
329	1348	4	Male	Non-white	NHL	1	23.5					4	4	No	No	No	No	No	No	Yes	Yes		-3.09	4.36	-4.3	1.34
619	1349	5	Male	Non-white	NHL	0	74.4					1	1	No	No	No	No	No	No	Yes	Yes		-3	4.74	-3.17	4.05
1493	1350	4	Female	Non-white	HL	1	42.5							No	No	No	Yes	Yes	Yes	No	Yes		-2.81	5.68	-2.57	7.1
86	1351	5	Female	Non-white	HL	0	65							No	No	Yes	No	No	Yes	No	Yes		-3.65	2.53	-4.37	1.24
2064	1352	2	Male			1	4.5							Yes	No	No	Yes	No	Yes	No	Yes		-4.63	0.96	-4.81	0.8
374	1353	2	Female			0	6.2							Yes	No	No	No	No	No	No	Yes	0	-3.55	2.79	-4.22	1.45	0.0477018	116		63			122	30	37.8	7.36	34.4	16.3	8.8	192	12.8	78.3	160	4.7	19	6.42628	0.4	82.28	9.2
2213	1354	5	Female	Non-white	HL	0	64.9	158	25.9974	1.65634	Yes			No	No	No	No	No	No	No	No		-4.52	1.08	-4.92	0.73
72	1355	5	Male	Non-white	HL	0	50	158	20.0288	1.18942	No			No	No	No	Yes	No	Yes	Yes	No		-4.48	1.12	-4.89	0.74
2440	1356	5	Male	Non-white	HL	0	83.9	170	29.0311	0.86963	No	1	1	No	No	No	No	No	No	No	No	0	-5.89	0.27	-6.5	0.15	0.0103715	141	#N/A	112	#N/A	134.038	108	28	37.4			12	15.78	265	23.8	28	132	4.9	22	3.21314	0.52	107	8.9
1251	1357	3	Male	Non-white	HL	0	15.1							Yes	No	No	No	Yes	No	Yes	Yes	1	-3.13	4.18	-2.83	5.59	0.00517617	118		83			150	40	36.7
1097	1358	5	Male	White	NHL	1	53.99	165.1	19.807	-5.21567	No			No	No	No	No	No	No	Yes	Yes		-4.86	0.77	-4.96	0.69
2197	1359	2	Male	White	NHL	0	7	66.5	15.829	2.14008	Yes			Yes	No	No	No	No	No	No	No		-4.67	0.92	-4.85	0.78
679	1360	4	Male	White	NHL	1	23.9							No	No	No	Yes	No	Yes	Yes	Yes		-5.56	0.38	-5.36	0.47
1261	1361	5	Male	Non-white	HL	0	120.5	170	41.6955	1.78273	Yes	1	1	No	No	No	No	Yes	Yes	No	Yes		-4.76	0.85	-4.9	0.74
1738	1362	5	Female	Non-white	NHL	1	30							No	Yes	No	Yes	No	No	Yes	Yes	0	-4.12	1.6	-4.53	1.07	0.00604765	175		96			144	48		7.419	41.4	14	7	470			138	4.2	25	2.49911	0.2	104	9.2
187	1363	2	Female	Non-white	HL	0	10.6	81	16.1561	4.31307	Yes			No	No	No	No	No	No	Yes	No		-4.55	1.05	-5.9	0.27
2364	1364	4	Female	Non-white	HL	1	23.79	112.9	18.6641	2.6696	Yes			Yes	No	Yes	Yes	No	Yes	Yes	Yes		-3.09	4.35	-3.89	2
109	1365	5	Female	White	NHL	0	55	165.1	20.1776	5.08908	Yes			Yes	No	Yes	No	Yes	Yes	No	No		-6.46	0.16	-6.12	0.22
976	1366	5	Male	Non-white	HL	1	58.6	170.2	20.2292	1.75629	Yes			Yes	No	No	Yes	No	No	No	No	0	-4.28	1.36	-4.73	0.87	0.0015449	170	#N/A	108	#N/A		113	27	37.1667
2158	1367	5	Male	Non-white	NHL	0	93	177.9	29.3854	5.4559	Yes			Yes	No	No	No	No	Yes	No	Yes		-3.02	4.65	-3.95	1.88
697	1368	2	Female			1	11.5							No	No	No	Yes	No	No	No	No	0	-4.72	0.89	-4.88	0.76	0.0103715	111		80			175	59	38.9			7	5.73	218			148	5.1	20	6.06926	0.56	103	7.9
517	1369	5	Female	White	NHL	0	58							No	No	No	No	No	No	Yes	No	0	-4.81	0.8	-4.93	0.72	0.00517617	120		72			90	23	36.4
59	1370	2	Male	Non-white	HL	0	6.68							No	No	No	No	No	Yes	No	No		-4.83	0.79	-4.97	0.69
1897	1371	5	Female	Non-white	NHL	0	40							No	No	Yes	No	No	No	Yes	Yes	0	-4.86	0.77	-4.96	0.69	0.00604765	122		60			101	41	36.7
1586	1372	5	Female	White	NHL	0	51.5							No	No	No	No	No	No	No	No	0	-4.88	0.75	-4.96	0.7	0.00517617	104		56			105	23	36.4
1320	1373	3	Male	White	NHL	0	23.5	100	23.5	3.40128	Yes			No	No	No	No	No	No	No	No	0	-4.44	1.17	-4.61	0.99	0.00517617	100	2.23526	58	1.29981		112	27	37.3
57	1374	5	Male	Non-white	NHL	1	69.5					1	1	No	No	No	No	No	No	Yes	No		-4.09	1.65	-4.47	1.14
326	1375	3	Male	Non-white	NHL	0	16.4	97	17.4301	1.6504	Yes	1	1	Yes	No	No	No	No	No	No	No		-4.54	1.06	-4.72	0.88
1605	1376	5	Male	Non-white	NHL	0	108					1	1	Yes	No	Yes	No	No	Yes	No	Yes		-3.21	3.86	-3.47	3.02
2143	1377	6	Male	Non-white	HL	1	78	177	24.8971	0.725618	No			Yes	No	No	Yes	Yes	No	No	Yes		-3.06	4.47	-2.79	5.78
907	1378	5	Female	White	NHL	1	126	154.9	52.5131	2.66729	Yes			Yes	No	Yes	No	No	Yes	No	Yes		-4.4	1.22	-4.83	0.79
924	1379	5	Male	White	NHL	0	81	167.6	28.8361	3.01813	Yes			No	No	Yes	No	No	No	No	No	0	-4.28	1.36	-4.89	0.74	0.00478687	133	#N/A	73	#N/A	156.173	115	27	36.9	7.18	27	14.5	5.1	217			146	4.6	9.5	3.57015	0.44	383.9	8.6
1042	1380	5	Male	Non-white	NHL	0	103.5	170.2	35.729	1.09242	No			No	No	Yes	No	No	Yes	No	No		-6.14	0.21	-6.1	0.22
2072	1381	3	Female	Non-white	HL	1	13.9	86	18.7939	0.54896	No	4	4	No	Yes	Yes	No	Yes	Yes	Yes	Yes	0	-2.99	4.78	-3.83	2.13	0.0152021	105	#N/A	72	#N/A		191	43	39.5
2124	1382	5	Female	Non-white	HL	1	71.89	168.1	25.4409	5.58241	Yes			Yes	Yes	Yes	No	Yes	Yes	No	Yes		-2.57	7.09	-3.01	4.68
309	1383	4	Male	Non-white	NHL	0	95							No	No	No	Yes	No	No	No	No	0	-4.61	0.99	-4.95	0.7	0.00604765	149		95			117	31	37.6	7.4	43	12.9	18.2				145	5.4	24	2.49911	0.45	117	9.5
843	1384	5	Female	Non-white	HL	0	46	152	19.91	2.48534	Yes	1	1	No	Yes	No	No	Yes	No	No	No	0	-3.69	2.44	-3.82	2.14	0.10616	95	#N/A	63	#N/A	124.64	117	30	37	7.38	35	10.5	5.25	37	19.5	34	137	3.4	22	7.14031	0.5	119	7.7
828	1385	2	Female	White	NHL	0	4.11	55.5	13.3431	-0.655078	No			Yes	No	No	No	No	No	No	No	0	-4.7	0.9	-4.87	0.76	0.0116134	107	3.7288	77	4.74714		174	65	37.4
1049	1386	4	Female	Non-white	HL	0	30.8							Yes	No	No	No	No	No	No	No		-4.63	0.96	-4.81	0.8
380	1387	2	Male	Non-white	NHL	0	8.8	80	13.75	0.390959	No			No	No	No	No	No	No	No	Yes		-6.45	0.16	-6.12	0.22
491	1388	5	Male	Non-white	NHL	0	22.5							No	No	No	No	No	No	Yes	Yes		-3.52	2.87	-3.49	2.96
333	1389	5	Male			0	65	168.2	22.9753	5.74724	Yes			Yes	No	No	No	No	Yes	No	No		-4.38	1.23	-4.53	1.06
99	1390	4	Female	White	NHL	1	33.4	147.3	15.3936	4.15745	Yes			No	No	No	Yes	No	No	Yes	Yes	0	-3.55	2.8	-4.66	0.94	0.00604765	111	#N/A	74	#N/A	215.689	96	31	37.3	7.45							142	3.9		0.714031	0.28	101	8.1
1878	1391	3	Male	White	NHL	0	11.8							No	No	No	No	No	No	Yes	No		-3.4	3.24	-3.43	3.14
1216	1392	2	Female	White	NHL	0	4.5							No	No	No	No	Yes	No	No	No		-4.34	1.29	-4.47	1.13
40	1393	5	Female	Non-white	NHL	0	46.1	167.6	16.4117	1.08619	No	1	1	No	No	No	No	No	No	Yes	Yes		-6.39	0.17	-6.14	0.22
1675	1394	4	Male	Non-white	NHL	0	55.4	156	22.7646	-0.301174	No			Yes	No	No	No	No	No	No	No	0	-4.41	1.2	-4.57	1.02	0.0124069	109	#N/A	79	#N/A	68.7742	148	31	39.8			12.4	15.93	153			142	3.2	17	2.49911	0.93	115	9.1
776	1395	5	Male	Non-white	HL	0	135	171	46.1681	2.08292	Yes			Yes	No	No	No	No	Yes	No	Yes		-4.47	1.14	-4.64	0.95
1334	1396	5	Female	Non-white	HL	0	72							No	No	No	No	No	No	No	Yes		-4.63	0.96	-4.81	0.8
958	1397	4	Male			0	29.6							Yes	No	No	No	Yes	Yes	No	Yes	0	-4.48	1.12	-4.66	0.94	0.0106288	99		74			139	76	38.9	7.38	35.9	8.8	7.3	60			136	5.7				122.21
1268	1398	4	Male	Non-white	NHL	0	28	134	15.5937	5.49869	Yes			No	No	No	No	No	No	No	No		-4.88	0.75	-4.96	0.7
1513	1399	3	Female			0	28							No	No	Yes	No	No	Yes	No	No	0	-6.25	0.19	-6.13	0.22	0.00318456	135		78			142	44	37.3	7.17	19	14.3					148	3.5	5	2.49911	0.42	331	9.3
1887	1400	5	Male	Non-white	NHL	0	73.8							No	No	No	No	No	No	Yes	Yes	0	-4.87	0.76	-4.95	0.7	0.00517617	125		73			115	29	39.6
1672	1401	4	Male	Non-white	HL	1	24							No	No	Yes	Yes	No	No	No	No		-3.63	2.57	-4.52	1.08
2347	1402	3	Female	Non-white	NHL	0	13.5	96.5	14.497	4.85162	Yes			Yes	No	No	No	No	Yes	No	No		-4.52	1.08	-4.71	0.9
1803	1403	6	Male	Non-white	NHL	0	71							Yes	No	No	No	No	No	No	Yes		-2.69	6.39	-3.49	2.95
1705	1404	5	Male	Non-white	HL	0	61.8							No	Yes	Yes	Yes	Yes	Yes	No	Yes	0	-3.37	3.33	-3.51	2.89	0.0211804	133		105			157	36	37.1111	7.41	41
1526	1405	6	Male	White	NHL	1	56.5							No	No	No	No	No	Yes	Yes	Yes		-3.26	3.71	-3.49	2.97
258	1406	5	Female	Non-white	HL	1	65.5							No	No	No	No	Yes	No	No	No		-3.12	4.24	-2.82	5.62
618	1407	5	Male	White	NHL	0	141	172	47.6609	2.78167	Yes	1	1	Yes	No	No	No	No	Yes	No	Yes	0	-4.66	0.94	-4.84	0.79	0.0190196	122	#N/A	75	#N/A	78.3556	126	49	36.8			12.6	12.09	117	16.9	34.8	136	3.6	25	6.42628	0.9	148	8.3
1219	1408	5	Female	Non-white	NHL	0	70							No	No	Yes	No	No	Yes	Yes	No		-6.45	0.16	-6.12	0.22
1234	1409	6	Male	Non-white	NHL	0	22.4					4	4	Yes	No	No	No	No	No	Yes	Yes		-2.53	7.4	-3.03	4.61
2103	1410	4	Male	Non-white	HL	0	18.5							No	No	No	No	Yes	No	No	No	0	-4.13	1.58	-4.11	1.61	0.0323164	123		70			132	27	36.8	7.349	38.8	10	3.5	48	13.9	39	139	4.6	23	2.49911	0.2	106.48
2176	1411	3	Female	Non-white	NHL	1	16.4	112	13.074	1.73233	Yes	1	1	No	No	No	No	Yes	No	Yes	Yes		-4.62	0.98	-4.8	0.81
1211	1412	6	Female	Non-white	NHL	1	42.4							No	Yes	No	No	Yes	Yes	Yes	Yes	1	-2.84	5.53	-2.6	6.9		91		56			106		37.4
721	1413	5	Female	Non-white	HL	1	48.6							Yes	No	No	No	No	No	Yes	No		-2.71	6.22	-2.45	7.95
2501	1414	5	Female	Non-white	HL	0	50.09	167.6	17.8321	0.925793	No			Yes	No	No	No	Yes	No	No	Yes		-4.7	0.9	-4.97	0.69
441	1415	5	Female	White	NHL	0	47.7							No	No	Yes	No	No	No	No	No		-6.34	0.18	-6.14	0.22
1367	1416	6	Female	White	NHL	1	50.6	149	22.7918	0.815505	No			Yes	No	No	No	Yes	Yes	No	Yes		-4.56	1.03	-2.65	6.62
2366	1417	5	Female	Non-white	NHL	1	125	161.4	47.9847	5.4299	Yes			No	No	No	Yes	No	Yes	No	Yes		-4.84	0.78	-4.97	0.69
1573	1418	2	Female	White	NHL	0	8.3							No	No	No	No	No	Yes	No	No		-4.81	0.8	-4.97	0.69
1330	1419	5	Male	White	NHL	0	58.1	157.5	23.4215	4.48818	Yes			No	No	No	Yes	No	No	No	Yes	0	-4.47	1.14	-4.64	0.95	0.0217001	92	#N/A	51	#N/A	19.105	128	44	37	7.36	37	11.9	31.6	207	11.7		133	4.1		32.8454	3.38	157	7.4
2309	1420	4	Male	White	NHL	0	44.8	150	19.9111	1.57346	No			No	No	No	No	No	No	Yes	Yes		-4.37	1.25	-4.51	1.08
1698	1421	3	Male			0	13							No	Yes	No	No	No	No	No	No	0	-4.55	1.05	-4.74	0.87	0.011131	96		61			170	35	39			10.8	9.05	182	14.4		135	4.3	17	4.6412	0.36	131	8.8
1253	1422	5	Male	White	NHL	0	110							No	No	No	No	No	No	No	Yes	0	-4.83	0.79	-4.97	0.69	0.00604765	124		81			108	35	37.6667						14.3	29.8
2579	1423	5	Male			0	191.3							No	No	No	No	No	Yes	No	Yes		-4.54	1.06	-4.92	0.72
577	1424	5	Male	Non-white	NHL	0	88							No	No	No	No	No	No	No	No		-4.41	1.2	-4.57	1.02
1575	1425	5	Male	White	NHL	1	65.1							No	No	Yes	Yes	No	No	No	No		-6.04	0.24	-6.05	0.24
1816	1426	2	Female	White	NHL	0	9.4	73	17.6393	-0.134049	No			Yes	No	No	No	No	No	Yes	Yes		-1.11	24.74	-0.55	36.58
622	1427	4	Male			0	36.2							Yes	Yes	No	No	No	No	No	Yes	0	-4.37	1.25	-4.51	1.08	0.00604765	98		76			131	58	37.8	7.33	37.9						141	4.9				124.63
2031	1428	5	Male	Non-white	HL	1	83.19	174.7	27.2575	0.556198	No			Yes	No	No	Yes	Yes	Yes	Yes	Yes		-1.71	15.28	-1.41	19.59
2486	1429	5	Male	Non-white	HL	0	70							No	No	No	No	No	No	Yes	Yes		-2.48	7.76	-2.79	5.78
1911	1430	4	Female	White	NHL	0	83.8							No	No	No	No	No	No	No	No	0	-3.47	3.03	-3.51	2.89	0.00517617	129		73			69	20	37.2778	7.45	44						147	4.5				173.03
5	1431	5	Female	Non-white	NHL	0	53.4	157.4	21.5542	2.47156	Yes	1	1	Yes	Yes	No	No	No	No	No	Yes	0	-4.77	0.84	-4.91	0.73	0.00777274	138	#N/A	73	#N/A	63.2686	68	25	36.9								139	4.2	23	3.21314	1.02	100	8.7
1147	1432	5	Male			0	76.3							Yes	No	Yes	No	No	Yes	No	Yes	0	-5.71	0.33	-5.75	0.32	0.00399651	129		98			112	21	36.8	7.36	35	15.9					136	7.1
729	1433	6	Male	White	NHL	1	50							No	No	No	Yes	No	No	Yes	Yes	0	-3.4	3.24	-3.52	2.89		133		88			118	28	36.9			13.9			11.6	29.6	145	4.8	29	1.78508	0.2	99	8.6
648	1434	5	Male			0	67							No	No	No	No	No	No	Yes	No		-4.84	0.78	-4.94	0.71
2042	1435	3	Female	Non-white	HL	1	15	94	16.976	-1.11703	No			No	No	No	No	No	No	Yes	No		-4.74	0.86	-4.89	0.74
1950	1436	2	Female	Non-white	NHL	0	9.27	66	21.281	-0.564349	No			No	No	No	No	No	No	No	Yes		-6.18	0.21	-5.95	0.26
34	1437	1	Male	Non-white	NHL	0	3.3	48	14.3229	0.495328	No			No	No	No	No	No	No	No	No		-4.73	0.87	-4.89	0.75
67	1438	2	Male	Non-white	NHL	0	3							No	No	No	No	Yes	No	Yes	Yes	0	-2.94	5.04	-2.91	5.19	0.236201	88		36			183	35	36.9	7.295	57.8	8.3			15.4	48.7	147	6	24	4.99821	0.2	84	8.6
2451	1439	3	Female			0	29.4							Yes	No	No	Yes	Yes	Yes	No	Yes		-3.77	2.26	-4.22	1.44
969	1440	3	Female	Non-white	HL	0	14.1							No	No	No	No	No	No	No	No		-4.66	0.94	-4.84	0.79
603	1441	4	Female	Non-white	HL	0	38.6							No	No	No	No	Yes	No	Yes	No		-4.86	0.77	-4.95	0.7
1974	1442	5	Male	White	NHL	1	52.7	180.3	16.2113	1.12808	No			No	No	Yes	No	No	No	No	No	0	-6.41	0.17	-6.13	0.22	0.00547268	124	#N/A	82	#N/A	73.1911	103	20	36.9	7.22		15.5	12.93	363			142	4.8	10	5.35523	1.01	396.88	9.5
2171	1443	2	Male	Non-white	NHL	0	4	52	14.7929	0.604107	No	1	1	Yes	No	No	No	No	No	No	Yes	0	-4.81	0.8	-4.93	0.72	0.0253952	115	#N/A	67	#N/A		173	34	37.2
1013	1444	4	Male	Non-white	NHL	0	39.2							Yes	No	No	Yes	No	No	No	No	0	-4.3	1.34	-4.41	1.2	0.0088825	126		94			130	48	38.7	7.473	27.4						139	3.8	20	5.71225	0.6	128.26
2370	1445	5	Male	Non-white	NHL	0	121	187.5	34.4178	5.27874	Yes			No	No	No	No	No	Yes	No	Yes		-4.77	0.84	-4.98	0.69
336	1446	3	Female	Non-white	NHL	0	15.5							No	No	No	No	No	No	No	Yes		-4.81	0.8	-4.93	0.72
1534	1447	2	Male	White	NHL	1	5.5	70	11.2245	-0.886417	No			No	No	No	No	No	No	No	Yes		-6.21	0.2	-5.98	0.25
2125	1448	5	Female	Non-white	HL	1	46.2	144	22.2801	2.96295	Yes			No	No	No	No	No	Yes	Yes	Yes	1	-3.38	3.29	-3.42	3.17	0.0181682	108	#N/A	87	#N/A	155.368	119	34	36.8	7.4	36	13	5.93	70	17.7		123	2.5	21	2.85612	0.38	153	5.8
2121	1449	2	Female	White	NHL	0	6.3	60.5	17.2119	-4.39165	No			No	No	No	No	No	Yes	No	No		-4.7	0.9	-4.87	0.76
1159	1450	6	Female	Non-white	NHL	0	142.3	168	50.4181	-1.38811	No	1	1	No	Yes	Yes	No	No	Yes	No	Yes	0	-6.15	0.21	-6.11	0.22		142	-0.845167	76	-0.510031	63.1927	99	27	37.1								139	3.6		0.714031	1.09	137	8.4
1665	1451	5	Female	Non-white	HL	0	55							No	No	Yes	No	No	No	No	No		-6.11	0.22	-6.09	0.23
1984	1452	4	Female	Non-white	NHL	0	21.7							No	No	No	No	No	No	No	No		-4.24	1.42	-4.32	1.32
1926	1453	6	Male	White	NHL	1	71.3	142.5	35.1123	0.379395	No			Yes	No	Yes	Yes	No	Yes	Yes	Yes	0	-4.61	0.99	-4.95	0.7		140	#N/A	91	#N/A	21.4798	99	52	37.1	7.37	47				13.9	200	139	5.7	22	17.8508	2.72	608.63
2346	1454	5	Male	White	NHL	0	45.69	162.9	17.2179	0.378874	No			No	No	Yes	No	No	No	Yes	Yes		-3.51	2.91	-3.48	2.98
252	1455	2	Male	Non-white	NHL	0	7.4	54	25.3772	3.12795	Yes			Yes	Yes	No	No	Yes	Yes	No	Yes		-4.59	1	-4.78	0.83
2035	1456	5	Female			0	77							No	No	No	No	Yes	Yes	No	Yes		-4.7	0.9	-4.87	0.76
266	1457	4	Female			0	25							Yes	Yes	No	No	Yes	Yes	No	Yes	0	-4.38	1.23	-4.53	1.06	0.0271044	94		59			144	65	37.9			8.4	11.1	89	10.6	32.6	136	3.7	19	5.35523	0.49	106	8.2
864	1458	3	Male	White	NHL	0	30.4							No	No	No	No	No	No	No	No		-4.84	0.78	-4.97	0.69
2036	1459	2	Female	Non-white	HL	0	9.4	74	17.1658	2.50677	Yes			No	No	No	No	Yes	No	No	No		-4.88	0.75	-4.96	0.7
303	1460	5	Male	White	NHL	0	97							Yes	Yes	No	No	No	Yes	No	Yes		-2.67	6.47	-3.47	3.01
157	1461	3	Male	Non-white	HL	0	28.5							No	No	No	No	No	Yes	Yes	Yes		-6.06	0.23	-5.82	0.29	0.00777274
1481	1462	3	Female	Non-white	NHL	0	26.5	110	21.9008	2.52124	Yes			No	No	No	No	No	No	No	Yes		-4.84	0.78	-4.94	0.71
2051	1463	5	Male	White	NHL	0	43.5	167.6	15.4861	4.66692	Yes			No	No	No	No	No	No	No	No	0	-4.87	0.76	-4.96	0.7	0.011131	135	3.44876	83	1.386	76.3511	90	22	37.4			14.6	5.24	140		23.8	143	3.5	21	3.21314	0.9	86	9.6
398	1464	2	Female	White	NHL	0	10							No	No	No	No	No	No	No	Yes	0	-4.65	0.95	-4.83	0.8	0.0116134	108		77			155	35	37
1173	1465	4	Female	Non-white	HL	0	22.8	124	14.8283	1.66535	Yes			Yes	No	No	Yes	No	No	No	No		-4.37	1.25	-4.51	1.08
568	1466	5	Female	Non-white	NHL	0	63							Yes	No	No	No	No	No	No	No		-4.74	0.86	-4.89	0.74
2228	1467	5	Male	Non-white	NHL	0	125	179	39.0125	0.780592	No			No	No	No	No	No	No	No	Yes	0	-4.88	0.75	-4.96	0.7	0.011131	135	#N/A	67	#N/A	79.7717	113	63	39.3			14.4	7.4	142	14	27.5	140	3.8	26	4.6412	0.92	120	9.2
926	1468	3	Female	Non-white	NHL	0	25.9	118	18.601	-0.531477	No			Yes	Yes	No	No	Yes	Yes	No	No		-2.95	4.97	-3.79	2.2
2300	1469	5	Male	White	NHL	1	45.9	160	17.9297	1.16003	No			No	No	No	No	No	No	Yes	Yes	0	-3.49	2.95	-4.68	0.92	0.0127141	124	#N/A	91	#N/A		112	25	37.4	7.48	36.9								27
812	1470	5	Male	Non-white	NHL	1	48	151	21.0517	5.87828	Yes			No	Yes	No	No	No	No	No	Yes		-5.01	0.66	-4.62	0.98
2489	1471	5	Male	Non-white	HL	0	104.2	172.5	35.0179	0.0861987	No	1	1	No	Yes	No	No	Yes	Yes	No	Yes		-4.73	0.87	-4.89	0.75
1655	1472	5	Female	Non-white	HL	0	58	152.4	24.9723	3.61751	Yes	1	1	No	No	Yes	No	No	No	No	No	0	-6.43	0.16	-6.11	0.22	0.00259319	122	#N/A	69	#N/A	105.905	112	22	36.9								146	3.3	10	3.57015	0.59	172	8.4
1551	1473	4	Female	Non-white	NHL	0	35							Yes	Yes	No	No	No	No	No	No		-5.66	0.35	-6.5	0.15
2276	1474	2	Female			0	7.16							Yes	No	No	No	No	No	No	Yes		-6.24	0.2	-6	0.25
122	1475	5	Male	Non-white	HL	0	70.1							Yes	No	No	Yes	Yes	No	No	Yes	0	-4.01	1.77	-4.35	1.27	0.00866707	97		56			119	34	37.1	7.38	35.5	13.2	10.9	143			146	5.2	21	3.57015	0.81	160.93	8.2
1432	1476	5	Female	White	NHL	1	69.2							No	No	Yes	No	No	No	No	No	1	-2.8	5.75	-2.56	7.21	0.00180611	114		65			116	21	37.1								129
2511	1477	5	Male			0	56.7							No	No	No	No	No	No	No	No		-4.37	1.25	-4.81	0.81
2510	1478	4	Male	Non-white	HL	0	43.9	134	24.4487	0.931307	No	1	1	No	No	Yes	No	No	Yes	Yes	No	0	-4.45	1.15	-4.63	0.97	0.0181682	95	#N/A	69	#N/A	101.741	168	39	38.5	7.36	31						133	3.2	17	5.35523	0.54	344	9.6
943	1479	5	Male	White	NHL	1	45.45	169.9	15.7452	3.20789	Yes			No	No	Yes	No	No	No	No	No		-6.45	0.16	-6.12	0.22
2020	1480	4	Female	Non-white	NHL	0	18.7							Yes	No	No	No	Yes	Yes	Yes	Yes	0	-0.6	35.45	-1.75	14.81	0.154838	115		87			161	50	37.8	7.46	50	9.1	48.6	351	24.1		153	4.5	16	7.14031	0.56	237.16	7.1
2431	1481	5	Female			0	72.6							No	No	Yes	No	Yes	Yes	Yes	No	0	-6.24	0.2	-6	0.25	0.0406179	107		70			138	39	36.3	7.05	28	13.2	26.5	249			149	8.5	6	16.0657	1.42	1257	8.8
62	1482	5	Female	Non-white	NHL	0	126.5	160	49.4141	0.472395	No			No	Yes	Yes	No	No	Yes	No	No		-6.25	0.19	-6.13	0.22
2577	1483	5	Male	Non-white	HL	0	75.39	166.4	27.2275	2.28022	Yes			No	No	No	No	No	No	No	No		-4.79	0.83	-4.97	0.69
149	1484	4	Male			0	50.8	154.9	21.172	0.120208	No			No	No	No	No	No	No	No	No	0	-4.83	0.79	-4.94	0.71	0.00777274	116	#N/A	57	#N/A		100		37
997	1485	4	Male			0	28.6							No	No	No	No	Yes	No	Yes	No	0	-4.83	0.79	-4.94	0.71	0.0217001	116		69			119	28	37.1	7.44	47	13.5	10.9	45	11.7	29	137	4.2	26	6.06926	0.48	132	8.3
574	1486	2	Female	Non-white	NHL	0	11.7	89	14.7709	2.97774	Yes			Yes	No	No	No	No	Yes	No	No	0	-4.7	0.9	-4.87	0.76	0.00517617	110	3.51183	81	2.72649		175	37	38.5
895	1487	3	Female	White	NHL	1	11.9	81.9	17.741	5.62137	Yes			Yes	No	No	No	Yes	Yes	Yes	Yes		-2.89	5.26	-3.16	4.08
2261	1488	3	Female	Non-white	HL	0	17.1	109	14.3927	-0.721281	No	1	1	No	No	No	No	No	No	No	No	0	-4.38	1.23	-4.53	1.06	0.00517617	87	#N/A	51	#N/A		116	32	36.9
1933	1489	4	Female	Non-white	HL	0	34	141	17.1018	4.86367	Yes			No	No	No	No	No	No	Yes	No	0	-4.66	0.94	-4.84	0.79	0.00517617	104	#N/A	73	#N/A		95	17	37.7
1910	1490	5	Male	Non-white	HL	1	30					4	4	No	No	No	No	No	No	Yes	Yes		-6.18	0.21	-5.95	0.26
465	1491	4	Female	White	NHL	0	39.2							No	No	Yes	No	No	No	No	No		-3.23	3.81	-4.29	1.35
2492	1492	5	Female	White	NHL	1	46.4					2	2	No	No	No	No	Yes	Yes	Yes	No	0	-4.88	0.75	-4.96	0.7	0.0088825	120		71			99	40	37.2	7.431	33.1	15.3					151	5	18.8	4.6412	0.54	147	9
505	1493	4	Male			1	22							Yes	No	No	Yes	Yes	Yes	Yes	Yes		-4.77	0.84	-4.91	0.73
1136	1494	4	Male	Non-white	HL	0	77							No	No	No	No	No	Yes	No	Yes		-5.97	0.25	-6	0.25
1088	1495	2	Male	White	NHL	0	9.79	78.2	16.0092	1.41199	No			Yes	Yes	No	No	No	No	No	No		-4.69	0.91	-4.86	0.77
103	1496	4	Male			0	34					1	1	No	No	Yes	No	No	Yes	No	Yes	0	-6.42	0.16	-6.13	0.22		123		94			140	26	36.4	7.12	28	17	8.4	238			149	7	10	7.49732	0.55	660	9.1
918	1497	3	Female	Non-white	NHL	0	14.4	111	11.6874	-0.351533	No			No	No	No	No	Yes	No	No	No		-4.52	1.08	-4.71	0.9
1192	1498	5	Male	Non-white	HL	0	66	160	25.7812	3.48921	Yes	1	1	Yes	Yes	No	No	No	No	No	No	0	-2.99	4.78	-3.83	2.13	0.011131	110	3.16872	70	2.24783	121.481	112	29	37.2	7.4	34	11.2	6.97	125	20.5	32	135	3.5	21	3.21314	0.54	119	8.2
418	1499	4	Male	Non-white	NHL	0	25.6					1	1	No	No	No	No	No	No	Yes	Yes		-3.52	2.87	-4.65	0.94
1365	1500	5	Female	Non-white	HL	0	85.4	166.5	30.8056	1.67774	Yes	1	3	No	No	Yes	No	Yes	Yes	No	Yes	0	-3.33	3.47	-3.38	3.3	0.00604765	117	#N/A	76	#N/A		122	31	37.2	7.4	36
2475	1501	6	Male	Non-white	NHL	1	41.3	167	14.8087	1.93625	Yes			No	No	No	No	Yes	No	Yes	No		-1.68	15.7	0.14	53.41
1520	1502	5	Male	Non-white	HL	0	110	173.8	36.4161	1.98303	Yes			No	No	Yes	No	No	No	No	No	0	-6.15	0.21	-6.11	0.22	0.00478687	147	3.16872	76	0.868899	142.516	102	18	37.4			15.6	7.91	203		24.7	144		10	1.78508	0.5	433.18	9.8
148	1503	4	Female	White	NHL	0	24.5							No	No	No	No	No	No	No	No	0	-4.31	1.32	-4.43	1.18	0.0103715	85		43			142	38	36.8
993	1504	4	Female	Non-white	NHL	0	42.7	136	23.0861	0.636971	No	1	1	No	No	No	No	No	No	No	No	0	-3.05	4.54	-3.07	4.42		92	2.14191	65	2.93729	103.259	138	45	40.1	7.48	33						140	2.9	24	7.14031	0.54	97	8.7
931	1505	4	Female	Non-white	NHL	0	38	134	21.1628	3.55544	Yes			Yes	No	No	No	No	No	No	Yes		-4.58	1.02	-4.76	0.85
1782	1506	5	Female			0	60.5							Yes	No	No	No	Yes	No	No	Yes	0	-2.6	6.91	-3.37	3.34	0.0127141	93		56			104	38	38.4	7.42		10.2	13.42	207	14.5	30.5	140	3.2	22	4.99821	0.62	116	8.3
496	1507	5	Male	Non-white	NHL	1	50							Yes	No	No	No	Yes	Yes	Yes	Yes	1	-1.02	26.6	-0.35	41.35	0.44812	149		77			174	58	37.5	7.404	37	7.9	0.1	11	19.1	41	148	4	15	6.78329	0.9	258	9.1
2219	1508	5	Male	Non-white	HL	1	80.2	165	29.4582	2.89966	Yes			Yes	No	No	No	No	Yes	Yes	Yes		-4.77	0.84	-4.98	0.69
2474	1509	5	Male	Non-white	NHL	0	91							Yes	No	Yes	Yes	No	Yes	Yes	Yes	0	-6.21	0.2	-5.98	0.25	0.031837	127		58			148	48	39.6667	7.06	29						143	3.8	6	25.3481	5.29	1367	10
199	1510	2	Female	White	NHL	0	5.1	59	14.651	0.903475	No			Yes	Yes	No	No	No	No	No	No		-4.62	0.98	-4.8	0.81
1758	1511	5	Male	White	NHL	0	57.5	168	20.3727	5.05438	Yes			No	No	Yes	No	No	No	No	No		-6.25	0.19	-6.13	0.22
1998	1512	4	Male	Non-white	HL	0	25.6	130	15.1479	2.6909	Yes			No	No	No	No	Yes	No	No	No		-4.77	0.84	-4.91	0.73
498	1513	3	Male	Non-white	HL	1	13.1	92	15.4773	0.455536	No	1	1	No	No	No	No	Yes	No	No	Yes	0	-4.67	0.92	-4.85	0.78		106	-0.420326	84	1.30154	209.556	169	48	37.4			10.6	13.54	258	15.7	27	134	4.2	21	4.99821	0.18	118	8.3
875	1514	5	Female	White	NHL	0	137	182	41.3597	3.38735	Yes			Yes	No	Yes	No	No	Yes	No	Yes	0	-4.77	0.84	-4.91	0.73	0.00604765	114	#N/A	71	#N/A		110	28	38	7.44	38.7	11.6					143	5	26			116.16
956	1515	4	Female	Non-white	HL	0	33.7					1	2	Yes	No	No	No	No	No	Yes	Yes		-2.92	5.1	-4.28	1.37
2458	1516	3	Female			0	20.1							No	No	No	No	Yes	No	No	No	1	-6.61	0.13	-6.92	0.1	0.00604765	105		75			122	31	36.1
2118	1517	4	Male	White	NHL	0	23.3					1	1	No	No	Yes	No	No	No	No	No		-6.35	0.17	-6.08	0.23
2084	1518	5	Male	Non-white	NHL	0	82.4							No	Yes	Yes	No	Yes	Yes	No	No	0	-3.74	2.33	-4.61	0.98	0.00821675	149		69			119	27	37.8	7.01	34.5	18.4	43.2	426			134	6.8	9	8.56837	1.07	775.61	9.4
1290	1519	5	Male			0	61.5							No	No	No	Yes	No	No	No	No		-4.87	0.76	-4.96	0.7
900	1520	4	Male			0	38.5	152.4	16.5764	4.39118	Yes			Yes	Yes	No	No	No	No	No	Yes		-4.4	1.22	-4.55	1.04
1217	1521	5	Male	Non-white	HL	1	73.4							No	Yes	Yes	No	No	Yes	No	No		-4.63	0.97	-4.98	0.68
919	1522	5	Male	White	NHL	1	24.5					4	4	No	No	No	No	Yes	No	Yes	Yes		-4.75	0.86	-5.09	0.61
191	1523	5	Female	White	NHL	0	56					1	1	No	No	No	No	No	No	Yes	Yes		-2.57	7.08	-3.06	4.49
1426	1524	4	Female	Non-white	NHL	0	54							No	No	No	No	No	No	No	No		-4.35	1.27	-4.64	0.96
1064	1525	5	Female	Non-white	NHL	0	153.3	189.4	42.7349	2.35077	Yes			No	No	Yes	No	No	Yes	No	Yes		-4.49	1.11	-4.68	0.92
947	1526	5	Male	Non-white	NHL	0	48.9	165	17.9614	4.17035	Yes			No	No	No	No	No	No	No	Yes		-4.55	1.05	-4.74	0.87
1180	1527	2	Male	White	NHL	0	7	69	14.7028	3.19088	Yes			No	No	No	No	Yes	No	Yes	Yes	0	-4.63	0.96	-5.98	0.25	0.0149024	108	#N/A	69	#N/A		144	44	36.9
948	1528	5	Male	Non-white	HL	1	84	167	30.1194	3.71556	Yes	2	2	Yes	No	No	No	Yes	Yes	Yes	Yes		-6.77	0.11	-7.02	0.09
1570	1529	3	Male	Non-white	NHL	1	13.2							No	No	No	No	No	Yes	Yes	Yes		-3.07	4.42	-3.11	4.26
1853	1530	5	Female	Non-white	HL	0	47.9	162.5	18.1396	2.01592	Yes			No	No	No	Yes	Yes	Yes	No	No		-4.88	0.75	-4.96	0.7
1378	1531	5	Female	Non-white	NHL	0	43.7							No	Yes	Yes	Yes	Yes	Yes	Yes	Yes	0	-3.08	4.41	-3.96	1.88	0.0106288	131		87			180	37	39.8		46.7						146	5.7				123.2
2117	1532	4	Male	White	NHL	0	40	136	21.6263	0.435928	No			No	No	No	Yes	No	No	No	No		-3.44	3.11	-3.52	2.89
1580	1533	4	Female	Non-white	NHL	1	39	154.9	16.2541	0.910216	No	1	2	Yes	No	No	No	Yes	No	Yes	Yes	0	-3.52	2.87	-3.49	2.96	0.0243422	134	#N/A	61	#N/A		117	26	37			12.4	17.5	297	17.3	34.1	146	4.4	17.9			155.1
1795	1534	3	Female	Non-white	NHL	0	17.48	102	16.8012	4.94948	Yes			Yes	Yes	No	Yes	Yes	Yes	Yes	Yes		-2.95	4.97	-5.1	0.6
1148	1535	2	Male	Non-white	HL	1	9.4	79	15.0617	4.99891	Yes			Yes	No	No	No	No	No	No	No		-3.01	4.72	-3.84	2.11
1495	1536	6	Female	Non-white	NHL	0	97	170	33.564	-0.890349	No	1	2	Yes	No	No	No	Yes	Yes	Yes	Yes	0	-4.4	1.22	-4.83	0.79		180	1.48849	122	1.64455		127	51	37.4
193	1537	4	Male			1	20							No	No	No	No	No	No	Yes	No		-5.76	0.32	-6.43	0.16
2380	1538	6	Female	White	NHL	1	49.5	148.8	22.3563	-1.28535	No			Yes	No	No	No	No	Yes	No	Yes		-4.74	0.86	-4.89	0.74
1127	1539	5	Female	White	NHL	0	60.3							Yes	No	No	Yes	Yes	Yes	Yes	Yes		-4.73	0.87	-4.97	0.69
1425	1540	5	Female			0	112							No	No	No	No	No	Yes	Yes	Yes	0	-4.88	0.75	-4.96	0.7	0.00604765	124		66			112	26	36.9								142	5.7	24	4.6412	0.87	114	9.4
1489	1541	5	Female			0	47.5							No	No	No	No	Yes	No	No	Yes		-4.8	0.82	-4.92	0.72
1922	1542	1	Male	Non-white	NHL	0	4							No	No	No	No	No	No	No	No	0	-4.28	1.36	-4.39	1.23	0.00701901	77		40			172	46	38.2
8	1543	4	Female			0	31.5	138	16.5406	-0.44324	No	1	1	Yes	No	No	No	Yes	No	No	No	0	-2.64	6.64	-3.43	3.13	0.0323164	87	#N/A	51	#N/A	73.4805	127	60	38.5	7.49	25.9				15.2	27.8	140	3.4	20.4	12.8526	0.77	158.4	7.6
2242	1544	2	Male			0	10							No	No	No	No	No	No	No	No		-4.55	1.05	-4.74	0.87
110	1545	6	Male	Non-white	HL	0	123.1	152	53.2808	-0.55474	No			No	No	No	No	No	Yes	No	Yes		-4.52	1.08	-4.92	0.73
1664	1546	5	Male	Non-white	HL	0	91							No	No	No	No	No	No	No	Yes	0	-4.7	0.9	-4.97	0.69	0.00517617	133		88			75	30	36.4444
2165	1547	5	Male			0	125.8							Yes	No	No	No	No	Yes	Yes	Yes	0	-3.53	2.83	-3.49	2.95		125		75			102	40	38.9	7.44	35	13.5					137	3.9	24	3.92717	0.7	146	8.2
1401	1548	2	Male	Non-white	NHL	1	9.4	72	18.1327	4.43523	Yes	2	3	Yes	No	No	No	No	No	Yes	Yes	0	-3	4.72	-3.01	4.68	0.0106288	94	#N/A	54	#N/A	113.538	162	31	37.5	7.35	50	12.5	12.77	221			139	4.6	28	6.06926	0.26	101	10
1286	1549	2	Male	White	NHL	0	4.3	51.5	16.2126	1.36379	No	3	3	Yes	No	Yes	No	No	No	No	Yes	0	-2.78	5.85	-3.02	4.65	0.0138892	128	1.53072	77	3.31223		155	40	36.3	7.38	53
306	1550	5	Male	Non-white	NHL	0	91.5							No	No	No	No	No	Yes	No	Yes		-4.73	0.87	-4.97	0.69
516	1551	5	Female	White	NHL	0	91							No	No	No	Yes	No	No	No	No	0	-5.7	0.33	-5.46	0.42	0.00604765	123		77			82	18	37
2460	1552	2	Male	Non-white	HL	0	5.8							No	No	No	No	No	No	Yes	Yes	0	-3.24	3.76	-3.31	3.54	0.0459663	128		83			167	40	36.9	7.42	42.1		11.5	430	14.3	29.3	144	4.7	20	2.85612	0.33	114	9.4
275	1553	5	Male	White	NHL	0	70							No	No	No	No	No	No	No	No	0	-3.21	3.9	-3.32	3.49	0.138032	123		94			93	28	36.4	7.36	57						150	7	22.4	4.99821	3.01	155.1	8.3
234	1554	3	Female	White	NHL	1	17.6							Yes	No	No	Yes	Yes	No	Yes	No	1	-3.86	2.05	-3.25	3.75	0.00517617	101		63			170	30	37
1539	1555	4	Male	Non-white	HL	0	60.3					2	1	No	No	No	No	No	No	No	Yes		-3.16	4.08	-3.22	3.85
137	1556	4	Male	White	NHL	0	36.8							No	No	Yes	No	No	Yes	No	No		-4.56	1.04	-4.96	0.7
1368	1557	5	Female	White	NHL	0	67.3							No	No	Yes	No	No	Yes	No	No		-6.17	0.21	-6.11	0.22
1271	1558	5	Male	Non-white	NHL	1	31							No	No	No	No	No	No	Yes	Yes	0	-3.33	3.47	-3.38	3.3	0.0457895	105		70			99	22	35.8889	7.49	31	12.9	2.8	172	16.7	25.4	146	4.1	23	4.6412	0.31	202.07	8.3
323	1559	4	Male	Non-white	HL	1	28							No	No	No	No	No	No	Yes	No	1	-4.59	1	-4.78	0.83	0.00517617	102		60			57	15	36.2
1400	1560	1	Male	Non-white	HL	0	4.3							No	No	No	No	No	No	No	No		-4.58	1.02	-4.76	0.85
910	1561	5	Male	Non-white	HL	0	119	186	34.397	3.13581	Yes			No	No	No	No	No	Yes	No	Yes		-4.71	0.89	-4.91	0.73
681	1562	3	Male	Non-white	HL	0	20.6							Yes	No	No	No	No	No	No	No		-4.51	1.09	-4.69	0.91
585	1563	3	Female			1	15.5							No	No	No	Yes	Yes	No	No	Yes	0	-4.77	0.84	-4.91	0.73	0.0181682	112		68			188	53	38.5			7.7	7.64	62	13.8	42.9	145	3.5	22	2.49911	0.16	122	8.6
1783	1564	5	Female			0	78	162	29.7211	3.86951	Yes			No	No	No	No	Yes	Yes	No	Yes		-4.84	0.78	-4.94	0.71
2106	1565	2	Male	Non-white	NHL	1	8.3	59	23.8437	-1.26719	No	3	3	Yes	No	No	No	No	No	Yes	Yes	0	-4.48	1.12	-4.66	0.94	0.00604765	94	#N/A	65	#N/A		160	27	37	7.46	43
2019	1566	4	Female	White	NHL	0	24.4							No	No	Yes	No	No	Yes	No	No		-4.46	1.14	-4.95	0.7
93	1567	4	Male	White	NHL	0	38.9	127	24.118	1.04513	No	1	1	No	No	Yes	No	No	No	No	No	0	-3.13	4.18	-4.19	1.49	0.00983348	135	#N/A	80	#N/A	66.7564	156	42	36.9	6.99	13.6	1.29					149	3.5	5	2.49911	0.78	377.3	9.1
1345	1568	4	Male	Non-white	NHL	0	31	131	18.0642	2.64333	Yes			No	No	No	No	No	Yes	Yes	No		-4.81	0.8	-6.1	0.22
1105	1569	2	Male	White	NHL	0	2.89	47	13.0828	3.30669	Yes	1	1	Yes	No	No	No	Yes	No	No	Yes	0	-4.42	1.18	-4.59	1.01	0.0116134	87	3.22018	55	0.612078		169	56	37.2
133	1570	2	Male	Non-white	HL	0	5.91	55	19.5372	3.24446	Yes			No	No	No	Yes	No	Yes	No	No		-4.51	1.09	-4.69	0.91
1133	1571	2	Female	Non-white	NHL	0	12							No	No	Yes	No	No	No	No	No	0	-6.36	0.17	-6.08	0.23	0.00547268	116		75			128	30	36.7	7.143	30.2						148	4.9	12	5.35523	0.2	473.11
1736	1572	2	Male	Non-white	NHL	1	11.02	71.4	21.6165	1.22901	No	2	2	Yes	Yes	No	No	No	No	No	Yes	0	-4.73	0.87	-4.89	0.75	0.00994796	109	7.24568	58	5.39817		162	71	37.9			13.2	14.4	296
61	1573	3	Male			1	18.9							No	No	No	No	No	No	Yes	No	0	-4.42	1.18	-4.59	1.01	0.00604765			63			108	11	36.5	7.45
190	1574	3	Male	White	NHL	0	12.4	83	17.9997	4.21745	Yes			No	No	No	No	No	No	Yes	No		-4.87	0.76	-4.96	0.7
325	1575	5	Male	Non-white	HL	0	36.3							No	No	No	No	No	No	Yes	Yes		-6.35	0.17	-6.08	0.23
753	1576	3	Female			1	15							No	No	No	No	No	No	Yes	Yes	0	-1.37	20.22	-3.36	3.36	0.011131	107		81			151	26	36.5	7.5	40.1	10.5	9	231			145	5.1	22	3.92717	0.17	116.16	8.6
920	1577	4	Female			0	59.1							Yes	Yes	Yes	No	No	Yes	No	Yes		-6.42	0.16	-6.13	0.22
692	1578	5	Female			0	55							Yes	No	No	Yes	No	No	No	No		-4.45	1.15	-4.63	0.97
315	1579	4	Female	White	NHL	0	33.6	147	15.5491	-0.145099	No			Yes	No	No	No	No	No	Yes	No	0	-4.54	1.06	-4.72	0.88	0.00604765	97	-1.1671	74	-0.249754	125.562	83	19	37.2	7.38	38	11.6	5.28	258			148	4.3	22	2.85612	0.48	116.16	9
1985	1580	4	Male	Non-white	NHL	0	49.5							No	No	No	No	No	No	No	Yes	0	-4.88	0.75	-4.96	0.7	0.00517617	120		41			135	30	36.1111			12.6	4.3	330			139	3.3	21	4.6412	0.39	119	8.7
1435	1581	5	Male	Non-white	NHL	0	70							No	No	No	No	No	No	Yes	Yes	0	-2.94	5.03	-3.34	3.41	0.0088825	167		104			88	27	39.2	7.434	50.2	15.3	11.8	225	13.6	28.4	147	4.6	23	4.28418	0.9	120	8.6
138	1582	3	Male	Non-white	HL	0	20.1	106.5	17.7214	4.93185	Yes			No	No	No	No	Yes	No	No	Yes		-4.38	1.23	-4.53	1.06
1095	1583	4	Female	Non-white	NHL	0	71.8	165	26.3728	5.31478	Yes			No	No	No	No	No	No	No	Yes	0	-4.66	0.94	-4.97	0.69	0.0271044	153	#N/A	60	#N/A	62.6389	169	74	37.6			10.3	13.3	116	14.9	33.6	136	3.3	18	10.3534	1.08	136	7.9
2315	1584	2	Male	Non-white	NHL	0	10					1	1	No	No	No	No	No	No	No	Yes		-3.53	2.83	-3.5	2.93
1541	1585	5	Male	Non-white	NHL	0	207	173	69.1637	2.60938	Yes			Yes	No	No	No	No	Yes	Yes	No		-4.77	0.84	-4.98	0.69
880	1586	5	Male	Non-white	HL	0	88.5	166	32.1164	4.86091	Yes			No	No	Yes	Yes	No	Yes	No	No		-6.42	0.16	-6.13	0.22
1836	1587	2	Male	Non-white	HL	0	6.8	65	16.0947	1.04428	No			No	No	No	No	No	No	No	No		-4.74	0.86	-4.89	0.74
2004	1588	2	Male	White	NHL	1	6.65	58.4	19.4983	3.89947	Yes	3	3	Yes	No	No	No	No	No	No	Yes	0	-4.59	1	-4.78	0.83	0.0149024	116	#N/A	67	#N/A		156	42	37.1													91.3
455	1589	3	Female	Non-white	NHL	0	18	106.7	15.8104	2.25458	Yes			Yes	No	No	No	No	Yes	No	No	0	-4.24	1.42	-4.32	1.32	0.0088825	89	#N/A	41	#N/A		144	50	36.5556
1252	1590	2	Male	Non-white	NHL	0	4.1	49	17.0762	-1.10067	No			No	No	No	No	No	No	No	No	0	-4.55	1.05	-4.74	0.87	0.00994796	108	#N/A	55	#N/A		180	47	37
2555	1591	5	Male	Non-white	NHL	1	156							Yes	No	No	Yes	Yes	Yes	Yes	Yes	1	-4.68	0.92	-4.03	1.74	0.0044583	141		56			115	38	38.8		41.2	10.3	154.3		19.2	51	137	4.2	26	4.6412	0.56	110.11
1101	1592	4	Female			0	19.4							Yes	Yes	No	No	Yes	No	No	No		-4.48	1.12	-4.66	0.94
2518	1593	3	Male	Non-white	NHL	1	11.91							Yes	No	Yes	No	Yes	No	No	No		-3.02	4.66	-3.03	4.59
1124	1594	3	Male	Non-white	NHL	1	14.9							Yes	No	No	No	No	No	No	No		-3.03	4.59	-3.86	2.07
1008	1595	2	Female	Non-white	NHL	0	4.8	58	14.2687	3.76423	Yes	1	2	No	No	Yes	Yes	No	No	No	Yes		-4.58	1.02	-4.76	0.85
2412	1596	3	Female	White	NHL	1	14.2							No	No	No	No	No	No	Yes	Yes	0	-3.41	3.2	-3.44	3.12	0.00517617	110		74			145	25	37.5556
1957	1597	4	Male	White	NHL	0	24.7							Yes	No	No	No	Yes	Yes	No	Yes	0	-4.27	1.38	-4.36	1.26	0.0088825	94		55			136	30	39.2	7.41	31.8				14.2	32.5	138	3.8				144.1
573	1598	3	Male			0	15							No	No	No	Yes	No	No	No	Yes	0	-4.83	0.79	-4.94	0.71	0.00604765	116		89			133	44	36.8
55	1599	3	Male	Non-white	HL	1	20.5	104	18.9534	3.49884	Yes			Yes	No	No	No	No	Yes	No	No		-4.47	1.14	-4.64	0.95
143	1600	5	Male	Non-white	HL	0	99.5							No	No	No	No	No	Yes	Yes	Yes	0	-4.88	0.75	-4.96	0.7	0.00604765	135		86			126	36	37.2	7.42	38.7	13.8	6.1	203			150	4.5	21	3.57015	0.8	164.56	8
938	1601	5	Male	Non-white	HL	1	29							No	No	No	Yes	No	No	Yes	Yes		-4.87	0.76	-4.96	0.7
425	1602	5	Male	Non-white	HL	0	88					1	1	Yes	No	No	No	No	No	Yes	Yes		-4.78	0.83	-4.43	1.18
1075	1603	4	Male	White	NHL	1	25.15	132	14.4341	2.67073	Yes			No	No	No	No	No	No	Yes	No		-4.89	0.75	-5.87	0.28
963	1604	3	Female	Non-white	HL	0	15	99	15.3046	4.56658	Yes			No	No	No	No	No	No	No	No	0	-4.58	1.02	-4.76	0.85	0.0044583	104	3.31352	73	2.24956	162.36	151	35	37.1667	7.68	18	7.8					143	3.5	19	1.42806	0.25	220	7.6
912	1605	3	Male	Non-white	NHL	1	16.2							No	No	No	No	No	Yes	No	No		-4.74	0.86	-4.89	0.74
2575	1606	4	Female	Non-white	HL	1	22.6							Yes	No	No	No	Yes	No	Yes	No		-2.66	6.55	-3.77	2.26
7	1607	6	Male			0	117.9							No	No	No	No	Yes	No	No	Yes		-3.31	3.52	-3.5	2.92
612	1608	4	Female	Non-white	HL	0	26.8							No	No	No	Yes	No	No	No	Yes	0	-4.5	1.09	-5.01	0.66	0.0103715	139		100			130	18	34.8889	7.25	51	13.3	28.4	451	14.7	24.9	135	6.7	21	2.85612	0.37	198.44	9
1061	1609	5	Male	Non-white	HL	0	47							No	No	No	No	No	No	Yes	No		-4.88	0.75	-4.96	0.7
1723	1610	5	Female	Non-white	NHL	0	98.2							No	No	No	No	No	No	No	No		-4.83	0.79	-4.94	0.71
925	1611	5	Male	Non-white	NHL	0	66.9							No	No	No	No	No	Yes	No	Yes		-3.76	2.28	-3.84	2.11
438	1612	5	Male	Non-white	HL	0	86.9	167	31.1592	3.69714	Yes			No	No	Yes	Yes	No	Yes	Yes	Yes		-3.12	4.24	-3.17	4.04
1226	1613	2	Male	Non-white	NHL	1	10.43	65.9	24.0167	1.53625	No			No	No	No	No	Yes	No	Yes	No		-4.49	1.11	-5.84	0.29
879	1614	2	Male	Non-white	HL	0	8.88							No	No	No	No	No	No	No	No	0	-4.83	0.79	-4.94	0.71	0.00994796	116		67			124	21	36.6			11.5	11.8	315	14.4	28	134	4.3	22	4.6412	0.1	132	10.1
201	1615	3	Male	Non-white	HL	0	22.6							Yes	No	No	No	Yes	Yes	Yes	No		-4.33	1.3	-4.45	1.15
1458	1616	2	Female	Non-white	HL	0	9.2							No	No	Yes	No	No	No	No	No	0	-6.22	0.2	-5.99	0.25	0.00372198	120		87			163	36	37.4								142	4.1	8	1.42806	0.2	393.25	8.6
2163	1617	5	Female			0	84.3							No	No	No	No	No	No	No	No	0	-4.86	0.77	-4.95	0.7	0.0022184	118		86			72	23	36.8													286
1667	1618	5	Male			0	84.8							Yes	No	No	No	Yes	No	No	No	0	-3.19	3.96	-3.94	1.91	0.00742095	121		85			121	34	37.5					178	16.3	32
210	1619	4	Female	Non-white	NHL	0	61							No	No	No	No	No	No	No	Yes		-4.4	1.22	-4.55	1.04
2512	1620	6	Male	Non-white	HL	1	62.1	175	20.2776	1.41174	No			No	No	No	No	Yes	No	Yes	Yes		-2.78	5.83	-3.62	2.6
1380	1621	1	Male	White	NHL	0	2.79	48	12.1094	1.85191	Yes			Yes	No	No	No	No	No	No	No	0	-4.28	1.36	-4.39	1.23		86	#N/A	72	#N/A		138	29	36.5													77.44
282	1622	2	Male	Non-white	NHL	0	7.8							No	No	No	No	No	No	No	Yes		-6.14	0.21	-5.92	0.27
1940	1623	6	Male	Non-white	NHL	1	43.6	166	15.8223	1.49387	No			No	No	No	No	Yes	No	No	No		-4.69	0.91	-4.86	0.77
1149	1624	5	Male	Non-white	HL	0	76.3	166.8	27.4241	3.32639	Yes			No	No	No	No	Yes	Yes	No	No	1	-3.19	3.96	-2.86	5.44	0.00604765	121	#N/A	81	#N/A	170.97	88	22	37												0.4
2517	1625	6	Female	White	NHL	0	126.7							No	No	No	No	No	Yes	Yes	Yes	0	-3.14	4.13	-3.43	3.13		149		102			142	45	37.0556			15.1	11	225			135	3.5	29	4.6412	0.42	176	9
2470	1626	5	Male	White	NHL	0	86.4	188	24.4455	-1.17152	No			No	No	No	No	No	No	No	Yes	0	-4.84	0.78	-4.97	0.69	0.00604765	123	-0.783418	63	-0.787492		121	34	39.0556
1421	1627	3	Female	White	NHL	1	19.5	100	19.5	4.613	Yes			No	No	No	No	No	No	No	No	1	-2.98	4.84	-2.73	6.1		107	2.5165	64	1.39173		163	47	40.3
1827	1628	5	Female	Non-white	NHL	1	47.8							No	No	Yes	No	No	No	No	No		-6.38	0.17	-6.09	0.23
134	1629	2	Male	White	NHL	1	3	55	9.91736	1.68435	Yes	1	3	Yes	No	No	Yes	No	Yes	No	Yes	0	-1.85	13.56	-1.4	19.82		122	#N/A	76	#N/A	80.5357	163	106	36.9	7.4	48.7				19.1	34.9	153	4.3	30.7	6.42628	0.28	123.2	9
1797	1630	2	Female	White	NHL	1	12.2	82	18.144	-10.4265	No			Yes	No	No	No	Yes	Yes	Yes	Yes		-3.44	3.11	-3.52	2.89
1725	1631	5	Female			0	129.6							Yes	No	Yes	Yes	Yes	Yes	Yes	Yes		-4.74	0.86	-4.98	0.69
141	1632	5	Female	White	NHL	1	67					1	1	No	No	No	No	Yes	No	Yes	No		-4.87	0.76	-4.96	0.7
131	1633	2	Female	Non-white	HL	0	11.2							No	No	No	No	No	No	No	No		-4.88	0.75	-4.96	0.7
2507	1634	5	Female	White	NHL	0	59							No	No	Yes	No	No	No	No	No	0	-5.63	0.36	-5.42	0.44	0.00517617	109		94			99	17	37.2
1640	1635	5	Male	White	NHL	1	88.8	188	25.1245	3.22773	Yes			No	No	No	No	No	No	No	Yes	0	-3.4	3.24	-3.52	2.89	0.0159169	143	#N/A	82	#N/A		109	19	37.6667	7.378	52.5	8.5				65	144	5.4
469	1636	5	Male	Non-white	NHL	0	83.8							No	No	No	No	No	No	No	Yes	0	-4.88	0.75	-4.96	0.7	0.00742095	125		74			131	39	37.5			13.1	5	127			135	3.6	19	2.14209	0.7	140	7.9
1774	1637	4	Male	Non-white	HL	0	27.9	131	16.2578	1.89708	Yes			No	No	No	No	No	Yes	Yes	Yes	0	-3.49	2.95	-3.48	2.99	0.0127141	116	#N/A	67	#N/A	66.3086	128	23	37.2	7.36	42	10.6	7.9	117	13.6	26.9	162	3.9	23	12.8526	0.81	122	8.2
1456	1638	4	Male	Non-white	NHL	0	30.4							Yes	No	No	No	Yes	No	No	No		-1.8	14.19	-3.09	4.36
524	1639	5	Female	Non-white	HL	1	51.5					3	3	No	No	Yes	No	No	No	Yes	Yes		-4.49	1.11	-5.84	0.29
1904	1640	5	Male	Non-white	HL	0	52.7	140	26.8878	0.824367	No			Yes	No	No	No	No	No	No	Yes		-3.06	4.47	-3.24	3.76
1946	1641	5	Female	White	NHL	0	50							No	No	No	Yes	Yes	No	No	Yes	0	-4.65	0.95	-4.83	0.8	0.00517617	106		69			90	26	37.4	7.38
1699	1642	2	Male			1	10.2							Yes	No	No	Yes	No	No	No	Yes	0	-6.45	0.16	-6.76	0.12	0.00604765	118		62			139	33	36.8
2032	1643	3	Male	White	NHL	0	20.9	102	20.0884	2.05307	Yes			Yes	Yes	No	No	No	No	Yes	Yes	0	-4.41	1.2	-4.57	1.02	0.0159169	101	#N/A	57	#N/A	278.8	174	40	38.5			10.8	2.8		15	37.7	140	3.6	17	1.78508	0.15	80	8.1
267	1644	5	Male	Non-white	HL	0	55.7							No	No	No	No	No	No	No	Yes	0	-3.9	1.98	-4.37	1.25	0.0127141	133		68			112	33	37.1	7.36	31.3	8.6	11.2	152	13.5	27.9	130	3.1				145.2
1291	1645	4	Female	Non-white	HL	1	22.29	107.5	19.2883	1.82039	Yes			Yes	No	Yes	Yes	No	Yes	Yes	Yes		-1.35	20.59	-2.33	8.85
452	1646	4	Male	Non-white	NHL	1	32.5	136.5	17.4429	0.857685	No	4	4	No	No	No	Yes	Yes	No	Yes	Yes	0	-4.42	1.18	-4.86	0.77	0.00604765	153	#N/A	86	#N/A		166	47	39.3
631	1647	2	Male			0	13.8	84	19.5578	-2.71196	No			Yes	No	No	No	No	No	Yes	No		-2.87	5.38	-2.63	6.71
731	1648	5	Male	Non-white	NHL	1	60							No	No	No	Yes	No	No	Yes	Yes	0	-4.81	0.8	-4.97	0.69	0.00517617	144		97			112	38	37.2
1537	1649	6	Female	Non-white	NHL	0	78.3	160	30.5859	-0.911597	No	1	2	No	No	No	No	No	Yes	No	Yes		-4.77	0.84	-4.91	0.73
1145	1650	5	Male	Non-white	HL	0	61.2							No	No	No	No	No	No	No	No		-4.65	0.95	-4.96	0.69
964	1651	5	Male			1	48	148	21.9138	1.33927	No			No	No	No	Yes	Yes	No	Yes	Yes		-4.79	0.83	-4.92	0.73
217	1652	5	Female	Non-white	NHL	1	103.3	165	37.9431	4.39298	Yes			Yes	No	No	No	No	Yes	No	Yes		-4.79	0.83	-4.92	0.73
2509	1653	5	Male	Non-white	NHL	1	51.1	157.5	20.5996	-1.44069	No	1	2	No	Yes	No	No	No	No	No	Yes	0	-6.11	0.22	-5.89	0.28	0.0177315	124	#N/A	73	#N/A	100.898	152	76	38.9	7.37	41.8	10.9	14.5	333	15.3	29.2	143	3.3	20.3	2.85612	0.64	125	8.5
1353	1654	5	Female	Non-white	HL	0	91	163	34.2504	5.41712	Yes	2	2	No	No	Yes	No	No	Yes	Yes	Yes	0	-4.74	0.86	-4.89	0.74	0.00777274	131	#N/A	80	#N/A		130	40	38.5
694	1655	5	Female	Non-white	HL	1	33					4	4	No	No	No	Yes	No	No	Yes	Yes		-5.06	0.63	-4.64	0.96
1324	1656	5	Female	Non-white	HL	0	89.3	165	32.8007	0.375019	No			Yes	No	No	No	Yes	Yes	No	Yes	0	-4.55	1.05	-4.74	0.87	0.0088825	140	#N/A	60	#N/A	84.5625	148	113	39.3889								138	3.7	19	3.21314	0.8	111	7.3
314	1657	4	Male	White	NHL	1	25							Yes	No	No	No	No	No	No	No	0	-5.55	0.39	-5.35	0.47	0.0133134	105		75			90	30	36.9			16.2	9.39	213			140	5.2	20	6.78329	0.55	75	9.7
1508	1658	3	Female			1	12.1							Yes	No	No	Yes	Yes	No	Yes	Yes		-3.17	4.02	-3.23	3.8
2007	1659	5	Male	Non-white	NHL	0	93.5	172.7	31.3492	2.13879	Yes			Yes	No	No	No	Yes	No	No	Yes	0	-4.73	0.87	-4.97	0.69	0.00517617	149	0.791491	81	3.2842	54.4669	111	28	37.2								135		25	3.92717	1.3	107	9
1948	1660	4	Female	Non-white	HL	0	41.3	137.4	21.8764	-0.680182	No			No	No	No	No	No	No	Yes	No		-4.47	1.14	-4.64	0.95
449	1661	4	Male	Non-white	HL	0	30.8	132.7	17.4908	4.26642	Yes	1	2	No	No	No	No	Yes	No	No	No	1	-2.81	5.68	-2.57	7.1	0.0015449	105	#N/A	70	#N/A		137	34	38.2
2524	1662	4	Male	Non-white	HL	1	21.3	106	18.9569	4.50831	Yes	2	3	Yes	Yes	No	Yes	No	No	Yes	Yes	0	-4.84	0.78	-4.94	0.71	0.00517617	134	1.86187	56	2.07546		126	31	36.7
2333	1663	2	Male	Non-white	NHL	0	3.48	51	13.3795	0.768753	No			No	No	No	No	No	No	No	Yes		-4.3	1.34	-4.41	1.2
1132	1664	5	Male	Non-white	NHL	0	173	182.9	51.7153	1.97997	Yes			No	No	No	No	No	Yes	No	Yes	0	-4.62	0.98	-4.96	0.7	0.0088825	148	2.04857	92	0.524167	68.1718	104	41	38.8	7.37	49	15.6	8.27	226			137	4.4	28	5.71225	1.1	135	9.2
14	1665	5	Female			0	41.2					1	1	No	No	No	No	No	No	No	No		-2.99	4.78	-2.99	4.77
437	1666	5	Male	Non-white	NHL	0	49.5	162.6	18.7225	3.03423	Yes	1	1	Yes	No	No	No	No	Yes	No	No	0	-2.59	7	-3.34	3.41	0.0088825	99	#N/A	62	#N/A		115	30	39.5
1174	1667	5	Female	Non-white	NHL	1	79.2	169	27.7301	-0.0346572	No	1	1	No	No	Yes	No	No	No	No	No		-4.26	1.39	-4.9	0.74
136	1668	3	Male	Non-white	NHL	0	13.08	96	14.1927	0.289098	No			No	No	No	No	Yes	Yes	No	Yes		-4.49	1.11	-4.68	0.92
348	1669	2	Male	Non-white	HL	0	9.4					1	1	No	No	No	No	No	No	Yes	Yes		-3.36	3.35	-4.57	1.03
75	1670	4	Male	Non-white	HL	0	29.8	140	15.2041	2.88798	Yes			No	Yes	No	No	Yes	No	Yes	No		-4.66	0.94	-4.84	0.79
2307	1671	2	Female			0	13.4							Yes	No	No	No	No	No	Yes	No		-4.05	1.71	-4.36	1.27
2056	1672	2	Male	Non-white	NHL	0	1.9	44	9.81405	-0.308468	No			No	No	No	No	No	No	Yes	Yes	0	-2.92	5.11	-2.88	5.3	0.273807	78	#N/A	43	#N/A	10.8024	173	30	38.4	7.25	47	9.8	6.7	47	20.2	59.1	215	7.1	14	49.2681	1.67	266	7.4
1484	1673	6	Male	White	NHL	0	156.6	173	52.3238	5.7073	Yes			No	No	No	No	No	No	Yes	Yes		-4.14	1.56	-4.57	1.03
2112	1674	5	Male	Non-white	HL	1	40					4	4	No	No	No	No	No	No	Yes	Yes		-1.27	21.87	-3.27	3.65
1036	1675	3	Female	White	NHL	0	17.7	110	14.6281	0.112114	No			Yes	Yes	No	No	No	No	Yes	No	0	-4.72	0.89	-4.88	0.76	0.00742095	108	1.53995	76	1.12918	145.484	165	53	38.9	7.51	30	11.4	13.64	426	14.8	31.5	135	4.3	24	1.42806	0.31	106	8.4
1409	1676	4	Male	White	NHL	0	26.9							Yes	No	No	No	No	No	No	No	0	-2.63	6.73	-3.41	3.2	0.0259005	87		56			143	47	37.8	7.48	22.6	8.2	8.9	143			146	5	14	4.28418	0.52	121	8.2
2500	1677	5	Female	Non-white	HL	0	107	156	43.9678	1.06208	No	1	1	No	No	No	No	No	Yes	No	Yes		-4.63	0.96	-4.81	0.8
1284	1678	5	Female	White	NHL	0	66.9							Yes	No	No	No	No	No	No	No		-4.77	0.84	-4.98	0.69
1979	1679	2	Male	Non-white	NHL	1	3.71	49	15.4519	5.1892	Yes			No	No	No	No	No	No	No	Yes		-4.44	1.17	-4.61	0.99
2038	1680	6	Male	Non-white	HL	1	69.9	144	33.7095	-5.1779	No			No	No	No	Yes	No	Yes	Yes	Yes		-4.45	1.15	-4.88	0.76
203	1681	3	Female			0	22							Yes	Yes	No	No	Yes	Yes	No	Yes	0	-3.44	3.1	-3.9	1.98	0.00742095	80		42			157	62	37.6	7.36	47.5						144	5.7				107.69
246	1682	4	Male	Non-white	NHL	0	34.5	139	17.8562	0.97052	No			No	No	No	No	No	No	No	No		-4.52	1.08	-4.71	0.9
2442	1683	4	Female			0	29.8							No	No	No	No	No	No	Yes	No	1	-5.76	0.32	-6.51	0.15	0.00604765	131		96			143	20	36.4								141	4.3	28	3.92717	0.28	109	8.8
893	1684	2	Male			0	7.7							Yes	No	Yes	No	Yes	No	No	Yes	0	-4.88	0.75	-4.96	0.7	0.0116134	102		64			155	49	36.7
1652	1685	5	Male	Non-white	HL	0	107	169	37.4637	4.6693	Yes	1	1	Yes	No	No	No	No	Yes	No	No	0	-4.77	0.84	-4.98	0.69	0.0106288	132	#N/A	84	#N/A		89	28	37.6					70	19.5	31
1128	1686	5	Female	Non-white	HL	1	27.5					4	4	No	No	No	No	No	No	Yes	Yes		-4.74	0.86	-6.06	0.23
691	1687	5	Female	Non-white	NHL	0	64.9							No	No	No	No	No	No	Yes	Yes	0	-3.41	3.2	-3.44	3.12	0.00604765	118		63			96	22	37.5
962	1688	4	Male			0	44.27							No	No	No	Yes	No	No	No	Yes		-4.34	1.29	-4.47	1.13
1838	1689	5	Female	Non-white	NHL	0	41.5	149	18.6929	2.1118	Yes	1	1	No	No	No	Yes	No	No	No	No	0	-4.48	1.12	-4.66	0.94	0.00517617	101	#N/A	59	#N/A		110	21	38.1						19.5	46.3
1875	1690	5	Female	Non-white	NHL	0	56.7	167.6	20.1853	4.12894	Yes			No	No	No	No	No	No	No	No	0	-4.81	0.8	-4.93	0.72	0.0181682	131	#N/A	72	#N/A	39.492	117	34	37.5								134	3.7		12.8526	1.74
569	1691	5	Female			0	78.2							Yes	No	No	No	No	Yes	No	Yes	0	-4.83	0.79	-4.94	0.71	0.00777274	116		80			98	23	36.9
2199	1692	4	Male	Non-white	HL	0	18.6	104.9	16.9029	-0.848467	No			No	No	No	No	No	No	Yes	Yes	0	-6.1	0.22	-5.87	0.28	0.011131	94	2.79534	34	1.98928	215.045	128	33	37.1111			9.5	3	107			147	3.6	32	1.78508	0.2	140
430	1693	5	Female	Non-white	HL	0	118.7	165	43.5996	-4.37328	No	1	1	No	No	No	No	No	Yes	No	Yes	0	-2.84	5.53	-3.14	4.13	0.00866707	171	#N/A	116	#N/A	120.804	144	48	38.4	7.41	33	12.3	5.23	186	14.3	27	142	3.8	22	1.42806	0.56	144	8.6
1792	1694	4	Female	Non-white	NHL	0	42	160	16.4062	-1.78267	No			Yes	No	No	No	No	No	No	Yes		-4.76	0.85	-4.9	0.74
489	1695	6	Male	Non-white	NHL	0	76.4							Yes	No	Yes	No	No	Yes	No	Yes		-4.56	1.03	-4.94	0.71
450	1696	5	Female	Non-white	NHL	0	107							No	No	No	No	No	Yes	No	No	0	-4.72	0.89	-4.97	0.69	0.00517617	132		71			100	30	37.3	7.46	32	12.7					146	4.8				123.42
1896	1697	4	Female	White	NHL	0	44					1	1	No	No	Yes	No	No	No	No	No		-4.06	1.69	-4.65	0.94
2164	1698	5	Male	Non-white	HL	0	123							No	No	No	No	No	No	Yes	No		-4.81	0.8	-4.97	0.69
550	1699	5	Male	White	NHL	0	83.1	173.5	27.6059	3.85089	Yes			No	No	Yes	No	No	No	No	No	0	-6.06	0.23	-6.06	0.23	0.00478687	149	0.513137	86	1.38773	84.6845	107	21	36.8889	7.26	32	16					144	6.4	16	2.85612	0.84	291.5	8.6
2421	1700	5	Female	Non-white	NHL	1	45.39	153	19.39	4.84659	Yes			No	No	Yes	No	No	Yes	No	No		-6.32	0.18	-6.14	0.22
182	1701	5	Male	Non-white	HL	0	129.4							Yes	No	No	No	No	Yes	No	No	0	-4.55	1.05	-4.74	0.87	0.00517617	111		63			139	30	38.3	7.39	39.3	12	10.9	308			147	5.5	20	4.28418	0.85	125
364	1702	5	Female	Non-white	NHL	0	50							No	Yes	No	No	Yes	Yes	No	Yes	0	-3.34	3.42	-3.39	3.26	0.0368005	120		78			156	58	38	7.332	37.9	13.5	16.7	150	13.1	32.3	135	5.7	17	17.8508	2.5	177	8.4
1583	1703	2	Female	Non-white	NHL	0	4.2							No	No	No	No	No	No	No	No	0	-5.53	0.39	-5.34	0.48	0.0149024	100		58			146	29	36.5
715	1704	5	Female	Non-white	HL	0	60.4							Yes	No	No	No	Yes	No	No	Yes		-3.15	4.13	-3.95	1.89
2329	1705	4	Female	Non-white	HL	0	52.4	141	26.3568	1.83404	Yes			Yes	No	No	No	No	No	No	Yes		-2.89	5.24	-3.74	2.31
1276	1706	4	Female	White	NHL	0	33	129	19.8305	0.0647352	No			Yes	Yes	No	No	Yes	Yes	Yes	No		-4.1	1.63	-4.06	1.7
1126	1707	3	Male			0	16.2	113	12.687	1.34341	No			No	No	Yes	No	No	Yes	No	No		-6.2	0.2	-5.97	0.26
1552	1708	3	Male	Non-white	NHL	0	16.69	95.4	18.3383	5.57287	Yes			Yes	No	No	No	No	No	No	Yes		-3.13	4.19	-3.43	3.15
1980	1709	4	Female	Non-white	HL	0	23.9							Yes	No	Yes	No	No	Yes	No	No	0	-3.02	4.66	-3.03	4.59	0.00517617	95		50			145	37	36.9	7.43	30.6						144	4.6				156.2
1613	1710	6	Male	Non-white	HL	1	102	162	38.866	3.00873	Yes			No	No	Yes	No	No	Yes	No	Yes		-6.38	0.17	-6.14	0.22
1391	1711	6	Female	Non-white	NHL	0	96					1	1	Yes	No	Yes	No	No	No	Yes	Yes		-3.51	2.91	-4.65	0.95
2541	1712	5	Female	Non-white	HL	0	53.98							No	No	No	No	No	No	No	Yes		-4.56	1.03	-4.75	0.86
480	1713	2	Female	Non-white	NHL	1	14.5							No	No	No	No	No	No	No	Yes		-4.74	0.86	-4.89	0.74
2348	1714	2	Female	Non-white	HL	0	10.3							No	No	No	No	No	No	No	No		-4.52	1.08	-4.71	0.9
1753	1715	5	Male	Non-white	HL	0	103.4					1	1	No	No	No	No	No	No	No	No		-4.65	0.95	-4.96	0.69
145	1716	5	Female	Non-white	HL	0	62.7	158.7	24.8951	0.508958	No			No	No	No	Yes	No	No	No	No		-4.76	0.85	-4.9	0.74
1405	1717	4	Male	Non-white	NHL	0	24	132	13.7741	-2.16955	No	1	2	No	Yes	No	No	No	No	Yes	Yes	0	-6.46	0.16	-6.12	0.22	0.00777274	132	#N/A	69	#N/A		135	38	36.4
1925	1718	4	Male	Non-white	HL	0	22.4							No	No	Yes	No	No	Yes	No	No		-4.05	1.7	-4.67	0.93
766	1719	4	Male	Non-white	HL	1	101.8	170	35.2249	1.764	Yes			Yes	No	No	Yes	No	Yes	No	Yes		-4.86	0.77	-4.96	0.69
1989	1720	3	Female	Non-white	HL	0	13.6	89	17.1695	5.56328	Yes	1	1	Yes	No	No	No	No	Yes	Yes	Yes	0	-2.87	5.39	-3.95	1.89	0.0457895	118	#N/A	80	#N/A	33.1727	168	65	38.3	7.18	34.1	12.4	6.8	238			139	3.9	11	12.1385	1.1	98	7.3
2206	1721	3	Male	White	NHL	0	18							No	No	No	Yes	No	No	Yes	Yes	0	-3.47	3.03	-3.47	3.03	0.00517617	130		76			177	77	37.2	7.332	43.7	14.4			12.1	36.1	149	5.4	24	1.78508	0.2	113	8.9
227	1722	5	Female	Non-white	HL	0	108							No	No	No	No	No	Yes	No	Yes		-4.92	0.73	-4.67	0.92
341	1723	5	Male	White	NHL	1	36.9	136	19.9503	0.572356	No			No	No	No	Yes	Yes	No	Yes	Yes	0	-3.47	3.03	-3.47	3.03	0.0211804	114	2.88868	83	2.33401	97.8246	160	64	37.8	7.4	54	15.3	6.91	149	19.8	38.2	148	3.2	28	3.57015	0.57	86	9.1
384	1724	4	Male	Non-white	NHL	0	27							Yes	Yes	No	No	Yes	Yes	No	Yes	0	-4.24	1.42	-4.32	1.32	0.0127141	100		58			135	35	36.9	7.373	40.8	10.8	10.9	154			139	4.6	23	4.6412	0.4	122	8.1
2583	1725	5	Male			0	68.04							Yes	No	No	No	No	No	No	Yes		-4.55	1.05	-4.93	0.72
2174	1726	3	Male	White	NHL	1	17							Yes	No	No	No	No	No	No	No	0	-4.49	1.11	-4.68	0.92	0.00604765	120		80			137	33	38.8
352	1727	5	Female	White	NHL	0	58.97	157.5	23.7722	4.44301	Yes			No	No	No	No	No	No	Yes	No	0	-4.63	0.96	-4.81	0.8	0.00517617	106	-0.00505097	77	0.179434	107.625	100	17	36.4			12.6					146	5	24	3.57015	0.6	147.62
833	1728	2	Female			0	5.3							Yes	No	No	No	No	No	No	No	0	-4.49	1.11	-4.68	0.92	0.0170126	108		69			156	54	36.8								137	4.9	27	6.78329	0.22	81	10.4
1090	1729	2	Female			0	12							No	No	Yes	No	No	No	Yes	Yes		-4.88	0.75	-6.12	0.22
783	1730	6	Female	Non-white	NHL	0	46							Yes	No	Yes	No	Yes	Yes	No	No		-3.84	2.11	-4.05	1.71
1267	1731	4	Male	Non-white	NHL	1	35.99	134	20.0434	5.11929	Yes			No	Yes	Yes	No	No	Yes	Yes	Yes		-3.55	2.8	-3.5	2.94
786	1732	5	Male	White	NHL	1	103.9	165.1	38.1172	-0.683549	No			Yes	Yes	No	No	No	Yes	No	Yes	0	-3.33	3.47	-3.38	3.3	0.00930292	118	#N/A	67	#N/A		109	20	39.1111	7.377	56.3	10.4					148	3.9				163.35
2317	1733	1	Male	Non-white	NHL	0	2.75	48	11.9358	0.572899	No	1	1	No	No	No	No	Yes	Yes	No	No	0	-4.14	1.56	-4.14	1.57	0.0493438	95	#N/A	64	#N/A	14.365	170	88	37	6.88	35.6	14.1	80.48		16.7	26.6	155	5.6	5	15.7087	1.37	109
180	1734	2	Male	White	NHL	1	3.93	49	16.3682	5.4299	Yes			No	No	Yes	Yes	Yes	No	No	No		-5.09	0.61	-4.71	0.89
2487	1735	5	Female	Non-white	HL	1	116.8	162.6	44.1776	1.82039	Yes			Yes	Yes	Yes	Yes	No	Yes	No	Yes	0	-2.45	7.93	-2.89	5.28	0.038491	169	#N/A	61	#N/A	60.6055	138	37	36.8333	7.302	50.7	8.1	17.09	175	20.4	62	140	4.4	24	9.99643	1.1	128	10.5
1880	1736	5	Female	White	NHL	0	41							No	No	Yes	Yes	No	Yes	Yes	No		-6.36	0.17	-6.14	0.22
458	1737	4	Female			0	52							Yes	No	No	No	Yes	Yes	No	Yes	0	-4.81	0.8	-4.93	0.72	0.00866707	120		67			133	47	39.4			8.4	11	191	15	30.5
1260	1738	5	Female	Non-white	NHL	1	63							No	No	No	Yes	Yes	No	Yes	No		-4.88	0.75	-4.96	0.7
1032	1739	5	Male	Non-white	NHL	0	45					1	1	No	No	Yes	No	No	No	No	No		-5.32	0.49	-5.41	0.45
1914	1740	5	Male			0	62.3							No	No	No	No	No	No	No	Yes		-4.67	0.92	-4.97	0.69
2564	1741	6	Female	White	NHL	1	39.8							No	No	Yes	Yes	No	No	Yes	Yes	0	-3.28	3.61	-3.34	3.41		95		71				16	39.3									4.9
2531	1742	6	Male	Non-white	NHL	1	64.1							Yes	No	No	No	Yes	Yes	No	Yes	0	-4.87	0.76	-4.95	0.7		137		90			94	23	37.2	7.4	33	11.3	1.87	202			135	4.3	18	4.99821	1.11	127
725	1743	4	Male			0	25							No	No	Yes	No	No	No	No	No	0	-5.96	0.26	-5.7	0.33	0.00983348	106		53			140	30	36.7			16.1	15.27	362			143	3.1	4	3.21314	0.37	499.73	9.9
827	1744	2	Female	White	NHL	0	13.2							No	No	No	No	Yes	No	No	No	0	-5.45	0.43	-5.25	0.52	0.00604765	88		63			132	23	36.5			6.6	6.3	222			139	4	22	1.78508	0.29	87	9
1558	1745	2	Female	White	NHL	0	5.19	58	15.4281	-0.467548	No			No	No	No	No	No	No	Yes	No		-4.84	0.78	-4.94	0.71
2195	1746	3	Male			1	10.2							No	No	No	No	No	Yes	Yes	Yes		-1.89	13.13	-2.96	4.93
105	1747	5	Male	White	NHL	0	63.5	181.6	19.2549	1.09451	No			No	No	No	No	No	No	No	No	0	-4.88	0.75	-4.96	0.7	0.0015449	120	#N/A	69	#N/A		113	24	37.6			12.8
2469	1748	2	Male	White	NHL	0	4.39	54.5	14.7799	5.52421	Yes	1	2	Yes	No	No	Yes	No	No	No	Yes	0	1.3	78.6	1.56	82.7		206	#N/A	114	#N/A		192			6.8	14.8
123	1749	5	Male	Non-white	NHL	0	35.1							No	No	No	No	No	No	Yes	Yes	0	-5.87	0.28	-6.51	0.15	0.00604765	123		68			69	25	36.8
1295	1750	2	Male	White	NHL	0	5.32	60	14.7778	3.4868	Yes			No	No	No	No	No	No	No	No		-4.81	0.8	-4.97	0.69
2241	1751	5	Male			0	31.9							Yes	No	No	No	No	No	Yes	Yes		-4.81	0.8	-4.93	0.72
2303	1752	2	Female	Non-white	HL	0	7.8	59	22.4074	4.2329	Yes			No	No	No	No	No	No	No	No		-4.48	1.12	-4.73	0.88
1644	1753	5	Male			0	42.9							No	No	No	Yes	No	No	No	No	0	-4.65	0.95	-4.83	0.8	0.00604765	103		76			125	28	38.8													138.6
172	1754	3	Female	Non-white	NHL	1	17.6	110	14.5455	-3.3109	No			No	No	No	Yes	Yes	No	No	Yes		-4.84	0.78	-4.97	0.69
1559	1755	5	Female	White	NHL	0	56.5	161.5	21.6622	4.11832	Yes			No	No	No	No	No	No	No	Yes		-4.67	0.92	-4.85	0.78
413	1756	5	Female	Non-white	HL	0	62.9							Yes	No	Yes	No	No	Yes	Yes	Yes	0	1.35	79.46	1.03	73.71	0.83438	131		69			137	24	34.9	7.2	56	14.7	21.8	262	15	31.8	168	6.8	16	2.85612	0.48	295.24	8.1
1322	1757	3	Male	Non-white	NHL	1	10.4					4	4	Yes	No	Yes	No	No	No	Yes	Yes		-2.85	5.46	-3.92	1.94
2340	1758	2	Female	White	NHL	0	7.21							No	No	No	No	No	No	Yes	No	0	-4.45	1.15	-5.79	0.3	0.0149024	99		85			157	57	36.6
894	1759	4	Male	Non-white	HL	0	51.2	137	27.279	1.24952	No			No	No	No	No	No	No	No	Yes	0	-6.41	0.17	-6.13	0.22	0.00777274	124	2.8768	78	3.07162		132	46	37.2
146	1760	5	Female	White	NHL	0	171.3	189	47.955	1.39418	No			No	No	No	No	No	No	No	Yes	0	-4.58	1.02	-4.94	0.71	0.00517617	150	#N/A	77	#N/A		97	22	36.7
1908	1761	3	Male	White	NHL	1	14.4							Yes	No	No	Yes	No	No	Yes	No		-4.88	0.75	-4.96	0.7
1755	1762	3	Male	Non-white	HL	0	13.2							Yes	Yes	No	No	Yes	No	No	No	0	-5.78	0.31	-5.49	0.41	0.0148357	118		75			133	35	37.2						12.9	45			24	8.56837	0.2	118
658	1763	2	Male	White	NHL	0	11.9	86	16.0898	2.11469	Yes			Yes	No	No	No	Yes	No	No	No		-4.73	0.87	-4.97	0.69
873	1764	5	Male	Non-white	NHL	1	138.8							No	No	No	No	No	Yes	No	Yes	0	-4.49	1.11	-4.9	0.74	0.00517617	148		88			119	34	37.8333			11.8	5.3	271			135	5.4	32	3.92717	0.51	127	8.6
2289	1765	3	Female			0	14.4							Yes	Yes	No	No	No	No	No	No	0	-4.7	0.9	-4.87	0.76	0.00604765	107		61			156	51	38			10.2	21.5	217	16.3	28.4	135	3.9	21	3.21314	0.39	104	8
803	1766	5	Female			0	78	157.5	31.4437	4.26236	Yes			No	No	No	No	No	No	Yes	No		-4.61	0.99	-4.79	0.82
2553	1767	1	Female	Non-white	HL	0	3.75	44	19.3698	-1.56934	No			Yes	No	Yes	No	No	No	No	No		-4.44	1.17	-4.61	0.99
2563	1768	5	Male	Non-white	HL	0	68.7	179.2	21.3934	-2.20633	No			No	No	No	No	No	No	No	No		-4.58	1.02	-4.94	0.71
404	1769	5	Male	White	NHL	0	36.9	159.5	14.5046	-2.07196	No			Yes	No	No	Yes	No	Yes	Yes	Yes		-3.09	4.35	-3.89	2
1978	1770	5	Male	Non-white	HL	0	113.5	177	36.2284	2.75801	Yes			No	No	No	No	No	Yes	No	Yes		-4.87	0.76	-4.96	0.7
1986	1771	5	Male	Non-white	NHL	1	75.5	154	31.835	3.68281	Yes	3	3	No	No	Yes	No	No	Yes	Yes	Yes	0	-4.84	0.78	-6.11	0.22	0.00517617	130	#N/A	53	#N/A	108.862	100	36	37.2			16.9	9.7	286			155	5.1	27.4	2.49911	0.58	118.8	9.7
262	1772	5	Male	Non-white	HL	0	106					1	1	No	No	Yes	No	No	Yes	No	Yes		-3.02	4.65	-3.32	3.48
2479	1773	5	Female	Non-white	HL	0	55	154.9	22.9224	2.23883	Yes			Yes	No	No	No	No	No	No	No	0	-4.77	0.84	-4.91	0.73	0.00517617	112	1.63161	73	2.59474	147.695	92	25	37.1								146	3.8	18	2.14209	0.43	100	7.7
820	1774	2	Male	Non-white	NHL	1	4.07	53.4	14.2729	4.33527	Yes			Yes	No	No	No	No	No	No	Yes	0	-4.88	0.75	-4.96	0.7		87	#N/A	50	#N/A		153	43	36.5
1336	1775	3	Male	White	NHL	0	8.09	83.6	11.5754	-0.444322	No			No	No	No	Yes	No	No	Yes	Yes		-3.31	3.52	-3.37	3.33
1798	1776	3	Female	Non-white	NHL	1	12	97.4	12.6492	2.08499	Yes			Yes	No	No	No	No	No	Yes	No		-4.84	0.78	-4.94	0.71
2138	1777	4	Female	Non-white	NHL	1	12.2	92	14.414	4.81023	Yes			No	No	No	No	No	No	Yes	Yes	0	-4.88	0.75	-6.12	0.22	0.00866707	94	#N/A	78	#N/A		183	44	38.8	7.48	32	12.6					147	5.3				125.84
1919	1778	3	Male	Non-white	NHL	0	16.7							Yes	No	No	No	No	No	No	Yes	0	-4.27	1.38	-4.36	1.26	0.0148357	83		62			130	43	36.9444	7.35	40	8	29.8	104	13.9	32.8	132	4.2	22	7.14031	0.68	112.53	7
911	1779	2	Male	Non-white	HL	0	10.1	78.5	16.3901	3.67616	Yes			Yes	No	No	No	No	Yes	Yes	Yes		-4.84	0.78	-4.94	0.71
623	1780	2	Female			1	12.3							No	No	Yes	No	No	Yes	Yes	Yes		-4.61	0.99	-4.79	0.82
743	1781	5	Male	Non-white	HL	0	102.7							No	No	No	No	No	No	No	Yes		-4.43	1.17	-5.06	0.63
668	1782	5	Female	Non-white	HL	1	50							No	Yes	No	Yes	Yes	Yes	Yes	Yes	0	-1.52	17.99	-2.24	9.6		113		61			132	76	36.8	7.369	33.2	12.5	10.6	178			148	3.5	21	3.92717	0.3	147	7.9
1620	1783	5	Female	White	NHL	1	27.8	129.9	16.475	1.13726	No			No	No	No	No	Yes	Yes	Yes	Yes		-2.78	5.83	-2.54	7.32
1486	1784	4	Male	Non-white	NHL	1	18.18	121	12.4172	-0.56837	No	4	4	No	No	No	No	No	No	Yes	Yes	0	-4.73	0.87	-4.89	0.75	0.00619838	109	#N/A	77	#N/A	275.611	160	40	39.6	7.35	52.1	10.2	11.07	323			141	4.2	28	3.92717	0.18	110	8.4
985	1785	3	Male	Non-white	HL	0	23.8					1	1	No	No	No	Yes	No	No	No	No	0	-5.42	0.44	-6.09	0.23	0.00604765	102		76			152	42	37
85	1786	2	Male	Non-white	NHL	0	13							No	No	No	No	No	No	Yes	No	0	-4.48	1.12	-4.89	0.74	0.00517617	150		84			138	27	37.8
1921	1787	5	Male	Non-white	NHL	0	92.8	188	26.2562	3.33421	Yes			Yes	No	No	No	No	No	No	No	0	-4.81	0.8	-4.93	0.72	0.0133134	125	1.76853	69	1.04127	89.6279	103	39	39.3								133	4.4		7.85434	0.86	133	7.9
509	1788	3	Female	Non-white	HL	0	18					1	1	No	No	No	No	No	No	Yes	No		-4.62	0.98	-4.82	0.8
2157	1789	4	Male	Non-white	NHL	0	22							Yes	No	No	No	No	No	Yes	Yes		-3.52	2.87	-3.49	2.96
2569	1790	5	Female	Non-white	HL	0	56							No	No	No	No	No	No	No	No		-4.7	0.9	-4.87	0.76
1622	1791	5	Male	White	NHL	0	73.8	193	19.8126	4.57461	Yes			Yes	No	No	No	No	No	No	No		-2.67	6.47	-3.47	3.01
1079	1792	3	Male	White	NHL	0	16.5	97	17.5364	5.5537	Yes			No	No	No	No	No	No	No	Yes	0	-4.61	0.99	-4.79	0.82	0.0088825	101	#N/A	69	#N/A	113.629	142	60	36.6						12.7	23.1	135	4.1	20	5.71225	0.35	91	8.9
1004	1793	4	Male	Non-white	NHL	0	63.87	132.1	36.6009	5.2426	Yes			No	No	No	No	No	Yes	No	Yes	0	-6.08	0.23	-5.86	0.29	0.00866707	121	#N/A	104	#N/A	98.4745	133	57	37.9			11.7	9.2	136			139	3.9	22	2.14209	0.55	158	8.4
862	1794	6	Male	Non-white	HL	0	55.19	170.1	19.0744	1.87779	Yes			Yes	No	No	No	No	No	No	Yes		-2.73	6.15	-2.99	4.8
475	1795	4	Female	Non-white	NHL	0	90.2	166.3	32.6153	2.41714	Yes			No	No	No	No	No	No	No	Yes		-4.8	0.82	-4.92	0.72
456	1796	5	Female	Non-white	HL	0	104.6	164.3	38.7486	0.714672	No			No	No	Yes	Yes	No	Yes	No	No		-6.34	0.18	-6.07	0.23
2017	1797	2	Female	Non-white	HL	1	12.8	85	17.7163	0.0979937	No	3	3	No	No	No	No	No	No	Yes	Yes	0	-2.97	4.86	-4.22	1.44	0.0152021	97	#N/A	67	#N/A	232.333	106	22	36.7	7.4	56	11.1	14.63	461			135	3.8	24	7.85434	0.15	116	9.2
537	1798	2	Male	Non-white	HL	0	4.3	56	13.7117	1.91427	Yes	1	1	No	No	No	Yes	No	Yes	No	No	0	-3.39	3.26	-4.16	1.53	0.0242654	108	#N/A	84	#N/A	56	172	34	37	7.52	45	11.2	16.08	501			137	4.1	31	6.78329	0.41	112	10.3
1273	1799	1	Female	Non-white	HL	0	3.65	53	12.9939	2.49056	Yes	1	1	No	No	No	No	Yes	Yes	No	No		-4.37	1.25	-4.51	1.08
1757	1800	4	Male			0	25.5							No	No	Yes	No	No	Yes	No	No	0	-4.51	1.09	-4.97	0.69	0.0033362	126		75			155	29	37.7	7.24	25	14.3	17.5	254			152	6
1104	1801	5	Female			0	46.3							Yes	Yes	No	No	No	No	No	No		-4.49	1.11	-4.68	0.92
1092	1802	5	Male	Non-white	HL	1	34.4							No	No	Yes	No	No	No	No	No		-6.41	0.17	-6.1	0.22
868	1803	5	Male	Non-white	HL	0	70	153.6	29.6699	3.36035	Yes			No	No	No	No	No	No	Yes	Yes	0	-3.44	3.11	-3.45	3.07	0.00777274	123	#N/A	81	#N/A		92	17	36.7
2397	1804	5	Male	Non-white	NHL	1	71.1	180.3	21.8715	-5.77188	No			No	No	Yes	No	No	Yes	No	No	0	-6.27	0.19	-6.14	0.22	0.0160637	134	#N/A	84	#N/A	33.6014	124	24	37.2778	6.967	38	18	18.36	407			140	6.4	7	5.35523	2.2	794	10.1
1629	1805	5	Male	White	NHL	0	61.4					4	4	No	No	Yes	No	No	Yes	Yes	Yes		-4.65	0.95	-4.28	1.37
545	1806	4	Male			0	42.9							Yes	Yes	No	No	Yes	Yes	No	Yes	0	-4.52	1.08	-4.71	0.9	0.00866707	104		77			144	89	37.5			9.1	7.7	151
1779	1807	5	Male	White	NHL	0	53	172	17.9151	4.00312	Yes	1	1	Yes	Yes	No	No	Yes	Yes	No	No	0	-4.88	0.75	-4.96	0.7	0.00604765	131	#N/A	81	#N/A		71	34	36.8
514	1808	5	Male	White	NHL	0	45.4	156	18.6555	1.84595	Yes			No	No	Yes	No	No	No	No	Yes		-6.46	0.16	-6.12	0.22
748	1809	4	Female	Non-white	NHL	1	39.99	152.9	17.1055	2.06793	Yes			No	No	Yes	No	No	Yes	No	No		-6.01	0.24	-6.03	0.24
1344	1810	5	Female	Non-white	HL	0	50.2	171.6	17.0478	3.99416	Yes			No	No	No	No	No	No	No	No		-4.7	0.9	-4.87	0.76
2087	1811	5	Female	Non-white	HL	1	84.5	162.6	31.9607	3.15663	Yes	2	3	No	No	Yes	No	No	Yes	Yes	No	0	-4.83	0.79	-6.1	0.22	0.00866707	129	2.70199	82	-0.337665	166.665	114	31	37.3								149	4	32.1	3.21314	0.4	243.1	8.7
1308	1812	1	Female	Non-white	HL	0	3.36	51	12.9181	3.32935	Yes	1	1	No	No	No	No	No	No	No	No		-6.08	0.23	-5.86	0.29
2257	1813	5	Female	Non-white	NHL	1	65							Yes	Yes	Yes	No	No	No	Yes	No	0	-3.02	4.66	-4.16	1.54	0.0112341	133		79			127	33	36.8	7.03	22	15.8	35.2	531			148	5.7	5	5.71225	0.57	488.84	8.8
188	1814	3	Female	Non-white	NHL	1	13.5	94	15.2784	4.58316	Yes			No	No	No	No	No	No	Yes	No		-3.35	3.38	-3.4	3.23
1490	1815	4	Male	Non-white	HL	0	73					1	1	Yes	No	No	No	No	Yes	No	Yes		-4.88	0.75	-4.96	0.7
11	1816	5	Female			0	70	156	28.764	-0.636876	No			Yes	No	Yes	No	Yes	Yes	No	Yes		-2.74	6.09	-3	4.76
1726	1817	5	Male	Non-white	NHL	0	110							No	No	No	No	No	Yes	No	Yes	0	-4.8	0.82	-4.92	0.72	0.00517617	132		75			127	74	36.9
673	1818	2	Female	Non-white	NHL	0	2.9							No	No	No	No	No	No	No	No	0	-5.23	0.53	-4.96	0.7	0.00994796	89		60			182	75	38.2
1612	1819	6	Male	White	NHL	1	52.6	175	17.1755	3.6725	Yes	1	2	Yes	No	No	No	No	Yes	No	Yes	0	-4.77	0.84	-4.98	0.69		128	#N/A	74	#N/A		114	49	39.5
913	1820	5	Male	Non-white	NHL	1	34.4	140	17.551	4.92045	Yes	1	3	Yes	No	No	No	No	No	No	Yes	0	-4.52	1.08	-4.71	0.9	0.0088825	102	#N/A	64	#N/A	112.549	96	30	37.1								132	2.7	23	8.56837	0.51	85	7.6
902	1821	5	Female			0	89.8							No	No	No	No	Yes	Yes	No	Yes		-4.84	0.78	-4.94	0.71
1778	1822	5	Female	Non-white	NHL	0	49.39	160	19.293	2.63302	Yes			Yes	No	No	No	No	No	No	No		-4.44	1.17	-4.61	0.99
60	1823	6	Male	Non-white	NHL	1	60							No	No	Yes	Yes	Yes	No	Yes	Yes	0	-3.09	4.36	-3.13	4.18		121		67			90	36	36.5
541	1824	5	Male	Non-white	NHL	0	86							No	No	No	No	No	No	No	Yes	0	-6.25	0.19	-6.13	0.22	0.00777274	135		104			102	42	37.1667
1865	1825	5	Female	Non-white	HL	0	38							No	No	Yes	No	No	No	Yes	No		-6.22	0.2	-6.13	0.22	0.00777274
981	1826	5	Female	Non-white	HL	0	72	154	30.3593	4.03289	Yes	1	1	No	No	No	No	No	No	No	Yes	0	-4.88	0.75	-4.96	0.7	0.00777274					87.6944	112	50	37.8	7.38	27.8	13.3	6.26	298	13.6	30.4	140	3.8	22	3.57015	0.72	91	8.6
117	1827	5	Female	Non-white	HL	1	45.49	154.5	19.0572	4.52186	Yes			Yes	No	Yes	No	Yes	Yes	Yes	Yes		-3.98	1.84	-3.33	3.46
2024	1828	5	Male	White	NHL	0	85.7	183	25.5905	3.17243	Yes	1	1	No	No	No	No	No	Yes	No	Yes		-6.15	0.21	-5.93	0.27
994	1829	2	Female	Non-white	NHL	0	6.86							No	No	No	No	No	No	No	No		-4.58	1.02	-4.76	0.85
1399	1830	5	Female	Non-white	NHL	1	60.7	174	20.0489	4.23847	Yes	1	1	Yes	No	No	No	Yes	No	No	No	0	-4.59	1	-4.78	0.83	0.0127141	104	#N/A	75	#N/A	99.0833	107	24	37.6			7.5	12.7	220			137	3.9	23	5.71225	0.72	95	7.6
19	1831	5	Male	White	NHL	0	76.9	172	25.9938	2.86941	Yes			Yes	No	No	Yes	No	No	No	No		-3.01	4.72	-3.34	3.42
1338	1832	5	Male	Non-white	HL	0	94.4	175.3	30.7191	0.264702	No			Yes	No	No	No	No	No	No	Yes	0	-4.8	0.82	-4.97	0.69	0.0015449	142	0.732054	94	1.85522		113	30	36.6
2003	1833	5	Female			0	44.3							No	No	No	No	No	Yes	No	No		-4.86	0.77	-4.96	0.69
181	1834	5	Male	Non-white	NHL	0	53.9							No	No	No	No	Yes	No	Yes	Yes	0	-4.73	0.87	-4.89	0.75	0.00517617	116		71			109	27	38.1
2548	1835	5	Male	Non-white	HL	1	43.2	156	17.7515	-4.25089	No			No	No	No	No	No	No	No	No	0	-6.46	0.16	-6.78	0.11	0.00310689	103	#N/A	78	#N/A		108	18	36.7			11.2	12.8	234			142	3.4	25			84
2437	1836	5	Male	Non-white	HL	0	54.1	170	18.7197	1.41372	No	3	3	No	No	No	Yes	No	No	Yes	No	1	-4.77	0.84	-4.98	0.69	0.0301555	146	#N/A	91	#N/A	136.667	163	59	38.1	7.45	29				19.3	29	136	4	16	13.2096	0.51	101	7.4
1205	1837	4	Male			0	27.6							No	Yes	No	No	No	Yes	No	No	0	-4.42	1.18	-4.59	1.01	0.00517617	87		52			109	31	36.4						11
2142	1838	4	Female			0	41.1							Yes	No	No	No	No	No	No	No	0	-4.33	1.3	-4.45	1.15	0.00517617	105		60			126	34	37.7													125.84
58	1839	4	Male	Non-white	NHL	0	51.7	148	23.603	-0.13821	No			Yes	No	No	No	No	No	No	No		-1.74	14.93	-1.34	20.75
196	1840	4	Female	Non-white	NHL	1	40	127	24.8	2.29704	Yes			Yes	No	No	No	No	Yes	Yes	Yes	0	-3.42	3.16	-3.44	3.09	0.00517617	122	#N/A	62	#N/A		112	28	37.1111
2170	1841	4	Female	Non-white	HL	1	22.6							Yes	No	No	No	Yes	No	Yes	No		-3.17	4.02	-3.94	1.9
288	1842	4	Female	White	NHL	1	48.98	115	37.0359	0.638315	No			No	Yes	No	No	No	No	Yes	Yes		-3.55	2.8	-3.5	2.94
515	1843	4	Female	Non-white	HL	1	14.3							No	No	No	Yes	Yes	Yes	Yes	Yes		-3.21	3.86	-3.28	3.63
403	1844	5	Male			0	119							No	No	No	Yes	No	Yes	No	No	0	-4.88	0.75	-4.96	0.7	0.00604765	147		84			131	32	37.8	7.41	41	12.5			11.1	35	139	3.7	24	1.07105	0.63	113	8.6
1436	1845	5	Female	Non-white	NHL	1	46							No	No	Yes	No	No	No	No	No	0	-6.46	0.16	-6.12	0.22	0.0022184	97		71			114	24	37.5								148	4.4	22	4.28418	0.7	463.43	8.8
2540	1846	5	Female	White	NHL	1	61.4							No	No	Yes	No	No	No	No	No		-4.66	0.94	-4.84	0.79
1563	1847	4	Female	Non-white	NHL	0	45.1							No	Yes	No	No	No	No	No	Yes		-4.87	0.76	-4.96	0.7
521	1848	5	Male	Non-white	HL	0	60.7	165	22.2957	-4.93723	No			Yes	No	No	No	No	No	No	Yes		-2.71	6.24	-3.15	4.11
2083	1849	4	Female	White	NHL	1	19.5							No	No	No	No	No	No	Yes	Yes		-1.43	19.37	-2.2	9.99
1496	1850	5	Male	Non-white	HL	0	111							No	No	Yes	No	No	Yes	Yes	Yes		-3.24	3.78	-4.13	1.59
2057	1851	6	Male	Non-white	HL	0	54.6							No	No	No	No	No	No	No	No		-4.69	0.91	-4.86	0.77
705	1852	4	Female	Non-white	NHL	0	30.19	121.9	20.3168	1.88912	Yes			Yes	Yes	No	No	No	No	No	No		-4.44	1.17	-4.61	0.99
2459	1853	2	Female	Non-white	HL	0	7.75	65	18.3432	3.33328	Yes			No	No	No	No	No	Yes	No	Yes	0	-4.62	0.98	-4.8	0.81	0.0116134	121	#N/A	71	#N/A		171	56	37.9444	7.457	26.5
2595	1854	4	Female	Non-white	NHL	0	53.5					1	1	No	No	No	No	No	No	Yes	Yes		-2.74	6.08	-3.44	3.11
422	1855	6	Female	Non-white	HL	0	76	144.8	36.2474	2.71166	Yes	3	3	No	No	Yes	No	No	No	No	Yes	0	-2.72	6.2	-2.98	4.83		120	#N/A	67	#N/A	80.227	97	22	39	7.25	44	13.3	4.7	218	13.3	32.2	144	5	19	3.21314	0.74	447	7.3
2097	1856	4	Male	Non-white	HL	0	84.3					1	1	Yes	No	No	No	No	Yes	No	No		-4.27	1.38	-4.36	1.26
1567	1857	5	Male			0	125.2							No	No	No	No	No	No	No	Yes		-6.2	0.2	-6.12	0.22
830	1858	5	Female	Non-white	HL	0	131	167.6	46.6362	-3.3937	No			No	No	Yes	No	No	Yes	No	No	0	-4.61	0.99	-4.95	0.7	0.00866707	155	#N/A	94	#N/A		129	38	36.9	7.32	33.6	13.6					144	4.7	17			299.2
695	1859	3	Male	Non-white	NHL	1	24	116.5	17.6831	-2.01636	No	2	3	Yes	Yes	Yes	Yes	Yes	Yes	Yes	No	0	-4.83	0.79	-4.97	0.69	0.00517617	124	2.39167	89	1.26138		168	41	38
1107	1860	6	Female	Non-white	NHL	1	48	132	27.5482	-0.512267	No			No	No	Yes	Yes	No	Yes	Yes	Yes		-3.16	4.07	-3.92	1.94
1099	1861	5	Male	Non-white	NHL	1	40.99	156.4	16.7573	0.763877	No			Yes	No	No	Yes	Yes	No	No	Yes		-5.15	0.58	-5.35	0.47
708	1862	5	Female	Non-white	HL	0	73.4							Yes	Yes	No	No	Yes	Yes	No	Yes		-4.79	0.83	-4.92	0.73
35	1863	5	Female	White	NHL	0	61.8	165	22.6997	3.16634	Yes			No	No	No	No	No	No	Yes	No		-4.81	0.8	-4.97	0.69
2127	1864	5	Female	Non-white	NHL	0	100							No	No	No	No	No	Yes	No	No	0	-4.88	0.75	-4.96	0.7	0.00517617	134		90			107	32	37.7			9.6
273	1865	5	Male	Non-white	HL	0	76							No	No	No	Yes	No	Yes	No	No	0	-3.86	2.05	-4.15	1.55	0.0901479	111		71			151	25	37.5	7.36	41.1	12.4	17.5		21.5	34.4	148	4.4		4.6412	1.5	171.6
12	1866	3	Female	Non-white	NHL	1	13.6	92	16.0681	-0.0425539	No			Yes	No	No	No	No	No	Yes	Yes	0	-4.72	0.89	-4.88	0.76	0.00604765	108	#N/A	67	#N/A		147	80	37.2222
1646	1867	3	Female	Non-white	HL	1	13.4	110	11.0744	1.89708	Yes	4	4	No	Yes	Yes	No	Yes	No	Yes	Yes	0	-4.79	0.83	-6.08	0.23	0.0088825	113	#N/A	72	#N/A		190	35	37.4													100.43
2545	1868	5	Female	Non-white	HL	0	68.9	167.6	24.5285	4.96032	Yes			No	No	No	No	No	No	Yes	No		-3.55	2.8	-3.5	2.94
630	1869	3	Male	Non-white	HL	1	29.6							Yes	No	No	No	No	No	Yes	No		-6.61	0.13	-7.05	0.09
1121	1870	4	Male	White	NHL	0	61.3	142.2	30.3153	2.63866	Yes			Yes	No	No	No	Yes	Yes	No	Yes		-2.85	5.46	-3.7	2.41
2439	1871	4	Male	Non-white	NHL	0	29							No	No	Yes	No	No	No	No	No		-6.34	0.18	-6.07	0.23
1002	1872	3	Male	Non-white	NHL	0	17.5	113	13.7051	-0.146519	No			No	No	No	No	No	Yes	No	Yes		-4.88	0.75	-4.96	0.7
1063	1873	5	Male	White	NHL	0	80	174.5	26.2724	4.00368	Yes			No	No	No	No	No	No	No	No		-4.83	0.79	-4.97	0.69
372	1874	4	Female	Non-white	NHL	0	65	157	26.3702	4.09387	Yes			No	No	No	No	No	No	Yes	No	0	-3.42	3.16	-3.52	2.88	0.00232414	156	#N/A	112	#N/A	107.283	171	20	38.8			16.8	23.66	572			134		19	4.28418	0.6	132	8
1247	1875	4	Male	Non-white	NHL	1	29.5							No	No	No	Yes	Yes	Yes	Yes	Yes	0	-4.84	0.78	-4.97	0.69	0.00517617	123		74			116	30	37.1
305	1876	5	Female	Non-white	HL	0	65.2	151	28.5952	0.735687	No			No	No	Yes	No	Yes	Yes	No	Yes		-4.88	0.75	-4.96	0.7
78	1877	4	Female	White	NHL	1	36.8							Yes	No	No	No	No	No	No	Yes	0	-2.8	5.75	-3.64	2.56	0.00517617	93		55			101	40	37.1						15.3
1730	1878	5	Female	Non-white	HL	0	39.4	155	16.3996	3.17897	Yes	1	2	No	No	No	No	No	No	Yes	No	1	-4.65	0.95	-4.83	0.8	0.00604765	103	#N/A	61	#N/A		109	17	36.6
128	1879	4	Male	Non-white	HL	1	20.7	106.7	18.182	1.41561	No	2	3	Yes	Yes	No	Yes	No	No	Yes	Yes	0	-4.8	0.82	-4.97	0.69	0.00517617	134	#N/A	74	#N/A		120	114	37
940	1880	5	Female	Non-white	HL	0	33							No	Yes	No	Yes	No	Yes	Yes	No		-4.65	0.95	-6.13	0.22
1590	1881	2	Female	White	NHL	0	5.54							Yes	No	No	No	No	No	Yes	No	0	-6.78	0.11	-7.06	0.09	0.0116134	124		76			150	35	36.9
2447	1882	5	Male	Non-white	HL	1	74.2	169.5	25.8264	4.1809	Yes			No	No	No	Yes	Yes	No	No	Yes		-4.8	0.82	-2.87	5.37
1562	1883	4	Male			0	23.3							Yes	Yes	No	No	No	No	No	Yes	0	-4.37	1.25	-4.51	1.08	0.00604765	88		52			137	43	36.8
2407	1884	5	Male	Non-white	HL	1	70.75	155.3	29.3348	1.4583	No	2	3	Yes	No	Yes	Yes	Yes	Yes	Yes	Yes	1	-3.16	4.07	-2.86	5.4	0.00604765	123	#N/A	70	#N/A		79	45	36.7
1187	1885	2	Male	Non-white	NHL	0	12.4							No	No	No	No	No	Yes	No	No		-3.34	3.42	-4.2	1.48
1089	1886	3	Female	Non-white	NHL	1	15.4	100	15.4	0.831748	No			Yes	No	No	No	No	No	Yes	Yes	0	-4.72	0.89	-4.88	0.76	0.00517617	108	#N/A	77	#N/A		134	44	37.3889
100	1887	5	Male	Non-white	HL	0	65.7							No	No	No	No	No	No	No	Yes		-4.42	1.18	-4.86	0.77
1497	1888	2	Female	Non-white	HL	0	9.7	75	17.2444	4.39298	Yes			No	No	No	No	No	No	No	Yes		-4.81	0.8	-4.93	0.72
669	1889	5	Female	Non-white	HL	0	46							Yes	No	No	No	No	No	Yes	No		-4.72	0.89	-4.88	0.76
696	1890	5	Female	Non-white	NHL	0	68.5							Yes	No	No	Yes	Yes	Yes	No	Yes		-3.19	3.96	-3.93	1.92
358	1891	2	Male	Non-white	HL	1	12.8	85	17.7163	-4.36382	No			No	No	No	Yes	Yes	No	No	No		-4.63	0.96	-4.81	0.8
1347	1892	2	Female	Non-white	NHL	1	11.5	80	17.9688	1.95326	Yes	3	3	Yes	No	No	No	Yes	No	Yes	Yes	0	-3.19	3.97	-3.25	3.74	0.00619838	115	#N/A	84	#N/A		152	63	36.7	7.39	69
1727	1893	2	Female			1	8.35							Yes	No	No	Yes	No	Yes	Yes	Yes	0	-3.49	2.95	-3.48	2.99	0.00517617	116		86			158	44	38			13.5	13.4	374			136	3.8	28	3.21314	0.25	89	9.3
2162	1894	4	Male	Non-white	HL	1	58.5	147	27.0721	4.17102	Yes	1	1	No	No	No	Yes	No	No	No	Yes	0	-4.79	0.83	-4.97	0.69	0.0103715	137	#N/A	103	#N/A	177.265	124	35	36.8	7.28	59	7.3	21.46	819	14.4	31	143	3.9	25	2.85612	0.34	157	8.5
538	1895	3	Male	Non-white	HL	1	16.3	100	16.3	1.85775	Yes			No	No	No	No	No	No	No	No		-4.09	1.65	-3.39	3.28
1164	1896	4	Male			1	28.57							No	No	No	No	Yes	No	Yes	Yes	0	-4.83	0.79	-4.97	0.69	0.0301555	124		84			157	53	40.6	7.48	38	11.9	10.9	51	11.8	35	140	3.9	27	3.21314	0.38	94	7.9
2278	1897	5	Male	Non-white	HL	1	35.9							No	No	No	Yes	Yes	No	Yes	Yes	0	-4.51	1.09	-4.69	0.91	0.00517617	114		91			98	20	35.7
2250	1898	5	Male	White	NHL	0	145.2	175.3	47.2501	-0.598697	No			No	No	No	No	No	Yes	No	Yes	0	-4.87	0.76	-4.67	0.93	0.00777274	138	5.03565	83	3.19584		103	42	37.3
727	1899	2	Female			0	3.3							No	No	No	No	No	No	No	No	0	-4.51	1.09	-4.69	0.91	0.0149024	94		63			197	30	38.8
549	1900	5	Female	Non-white	NHL	1	59.4							Yes	No	No	No	No	No	Yes	Yes		-4.62	0.98	-4.8	0.81
1510	1901	5	Female	Non-white	NHL	0	58.5	179.2	18.2171	5.20461	Yes			No	No	No	Yes	No	No	No	No		-4.79	0.83	-4.92	0.73
1877	1902	4	Male	Non-white	HL	0	46.6							No	No	No	No	Yes	No	Yes	No	0	-4.4	1.22	-4.55	1.04	0.0106288	136		68			118	44	36.7778											2.49911	0.49
2128	1903	5	Female	Non-white	HL	1	31.69	135.9	17.1587	2.03682	Yes			No	Yes	Yes	Yes	No	No	Yes	Yes		-4.67	0.92	-4.85	0.78
1256	1904	5	Male	Non-white	NHL	1	67	167	24.0238	4.21918	Yes	1	1	No	No	Yes	No	No	No	No	No		-3.41	3.21	-4.4	1.21
1823	1905	2	Female	Non-white	HL	0	12.6	77	21.2515	3.11231	Yes			No	Yes	No	No	No	No	No	Yes	0	-4.83	0.79	-4.94	0.71	0.0227133	116	#N/A	80	#N/A	112.75	178	44	36.8	7.29	33	9.9	3.85	96			134	4.1	16	3.92717	0.28	89	8.4
930	1906	2	Male	White	NHL	0	6.6	64	16.1133	0.593625	No	1	1	No	No	No	No	No	No	No	Yes	0	-4.44	1.17	-4.61	0.99	0.0149024	96	1.71741	75	1.84711	97.1852	174	65	37.6			10	17.4	565			144	5.9	21.2	2.85612	0.27	79	9.9
1016	1907	5	Female	White	NHL	0	132.6							Yes	No	Yes	No	Yes	Yes	No	Yes		-4.79	0.83	-4.97	0.69
2050	1908	5	Male	Non-white	HL	0	115.7	193	31.0612	3.44754	Yes			No	No	No	No	No	No	No	No		-4.54	1.06	-4.92	0.72
2386	1909	4	Male	White	NHL	0	59.8	146	28.054	4.14375	Yes			Yes	No	No	No	No	Yes	No	No		-4.54	1.06	-4.72	0.88
1475	1910	1	Female	Non-white	NHL	0	2.36	45	11.6543	4.85315	Yes			No	No	No	No	No	No	No	No	0	-4.1	1.63	-4.06	1.7	0.0145019	64	#N/A	47	#N/A		136	32	37
1826	1911	5	Male	Non-white	NHL	0	70							Yes	No	No	Yes	No	No	Yes	Yes	0	-4.65	0.95	-4.96	0.69	0.00604765	137		88			112	20
1942	1912	4	Female			0	24							Yes	No	No	No	No	No	No	No		3.87	97.96	4.29	98.65
2297	1913	4	Male	Non-white	NHL	0	70.8	156	29.0927	-2.81434	No			No	No	No	No	No	No	No	Yes	0	-4.77	0.84	-4.91	0.73	0.00604765	136	#N/A	76	#N/A		123	68	37.9	7.46	43
1966	1914	5	Male	Non-white	HL	0	74.8	167.6	26.6289	2.97027	Yes	1	1	Yes	No	No	No	No	No	No	No	0	-4.41	1.2	-4.57	1.02	0.0133134	92	5.2738	52	5.00742		108	31	37.4	7.39	36.1
318	1915	5	Male			0	55							Yes	No	No	No	No	No	No	Yes	0	-3.18	4	-2.56	7.2	0.0159169	139		77			138	27	36.9	7.28	44	14	16.2	323	10.6	28	142	3.4	23	4.28418	0.67	285	8.4
1765	1916	5	Male	Non-white	HL	1	59	149	26.5754	2.91044	Yes	3	3	No	No	Yes	No	No	Yes	No	No	1	-3.17	4.02	-2.86	5.42	0.0134365	122	#N/A	88	#N/A	87.2714	88	37	38.6			10.5	0.5	28	16	132.4	141	4.6		2.14209	0.7	127	8.5
30	1917	4	Male	Non-white	NHL	0	41.6							No	No	No	No	No	No	No	Yes	0	-4.76	0.85	-4.9	0.74	0.00517617	114		74			94	23	37.4
189	1918	3	Female			0	30							No	No	No	No	No	No	No	Yes		-4.69	0.91	-4.86	0.77
1547	1919	2	Male	White	NHL	1	16.6							No	No	No	No	No	No	Yes	No		-4.69	0.91	-6.02	0.24
2539	1920	2	Female			0	6.7							No	No	No	No	No	No	Yes	No	0	-4.55	1.05	-4.74	0.87	0.00994796	96		62			148	54	36.9						14.4
2372	1921	2	Male	Non-white	HL	0	6	62.5	15.36	5.38341	Yes	1	1	No	No	No	No	No	No	No	No		-4.77	0.84	-4.91	0.73
1371	1922	2	Male	Non-white	NHL	0	4.93	51	18.9542	-0.805729	No	1	1	No	No	No	No	No	No	No	No	0	-4.8	0.82	-4.92	0.72	0.0170126	124	#N/A	68	#N/A		224	97	38.4
1808	1923	4	Male	Non-white	HL	0	39.7							No	No	No	No	No	Yes	Yes	No	0	-4.79	0.83	-4.92	0.73	0.0103715	127		84			167	46	40.1						15.1	40	138			3.21314	0.7	118	9
125	1924	4	Female	Non-white	NHL	0	72.7	156	29.8734	5.43215	Yes			No	No	No	No	Yes	No	No	Yes		-4.48	1.12	-4.66	0.94
1954	1925	5	Male	Non-white	NHL	0	131.2	195.6	34.2923	3.09167	Yes			Yes	No	Yes	No	No	Yes	No	No		-2.64	6.64	-3.75	2.3
601	1926	5	Female	Non-white	NHL	0	106.5	167	38.1871	1.90297	Yes			No	No	No	No	No	No	No	Yes	0	-4.69	0.91	-4.86	0.77	0.00604765	106	1.2299	53	2.46401		91	36	37.3889
1019	1927	5	Female	Non-white	NHL	1	68.2							No	Yes	Yes	No	No	No	No	No	0	-6.27	0.19	-6.02	0.24	0.0191945	121		58			139	31	36.6	7.09	24	14.8	14.2	496			151	7.1		6.06926	0.52	660.66	9.4
881	1928	4	Male	White	NHL	0	27.8							No	No	No	Yes	No	No	No	No		-4.27	1.38	-4.36	1.26
1600	1929	5	Male	Non-white	HL	0	65.2	162.6	24.6608	3.90086	Yes			Yes	No	No	No	No	No	No	No	0	-2.91	5.17	-3.76	2.28	0.0103715	120	#N/A	72	#N/A	123.456	128	30	37.1111											1.78508	0.54
604	1930	3	Male	Non-white	HL	1	14.1	81	21.4906	-2.10622	No			No	No	No	No	No	No	Yes	Yes	0	-3.2	3.92	-3.26	3.69	0.0359325	98	#N/A	60	#N/A	166.05	190	49	36.5	7.39	80.5						146	4.8	42	3.21314	0.2	187.55
41	1931	4	Male			0	24.1							Yes	Yes	No	No	Yes	Yes	Yes	Yes	0	-4.87	0.76	-4.96	0.7	0.00604765	124		97			139	55	38.3
1213	1932	5	Female	Non-white	HL	1	86.19	151	37.801	-0.281516	No			Yes	No	Yes	Yes	Yes	Yes	No	Yes		-3.4	3.24	-3.52	2.89
1737	1933	5	Male	Non-white	HL	0	120.2	173	40.1617	-1.58592	No			No	Yes	No	No	Yes	Yes	No	Yes		-5.13	0.59	-4.66	0.94
2452	1934	3	Female	Non-white	NHL	0	20.2	116.8	14.807	4.75034	Yes			No	No	Yes	No	No	No	Yes	Yes	0	-4.84	0.78	-4.94	0.71	0.00777274	117	3.50022	83	4.23177		78	30	38.4
2406	1935	4	Male	White	NHL	0	62.5	132	35.8701	-7.34253	No			No	No	Yes	Yes	No	Yes	No	Yes	0	-4.52	1.08	-4.71	0.9	0.00619838	123	#N/A	55	#N/A	120.267	165	35	39.1	7.3	54	12.9	11.2	469	17.7	34.8	140	5.6	23	3.21314	0.45	103	8.4
1941	1936	5	Female	White	NHL	0	61.4							No	No	Yes	No	No	No	No	No		-4.58	1.02	-4.76	0.85
1418	1937	5	Male	Non-white	NHL	1	62	165	22.7732	4.80624	Yes			No	No	No	No	No	No	No	Yes	0	-6.22	0.2	-6.13	0.22	0.0088825	137	#N/A	77	#N/A		153	33	37.6						14
2265	1938	3	Female	White	NHL	0	20	112	15.9439	0.454511	No	2	2	No	No	No	No	No	No	Yes	Yes	0	-3.47	3.03	-4.63	0.97	0.0719757	119	3.44876	83	2.24783	153.067	123	26	36.4	7.243	39.6	11.9	10	189	11.2	23.8	136	3.2	17.4	4.28418	0.3	81	8.6
542	1939	5	Male	White	NHL	0	66.6	152	28.8262	3.55014	Yes			No	No	Yes	No	No	Yes	Yes	No		-4.86	0.77	-4.95	0.7
2018	1940	5	Female	White	NHL	0	60.8	165.1	22.3054	-0.903548	No			Yes	No	No	No	Yes	No	No	No	0	-3.6	2.66	-4	1.8	0.0323164	101	#N/A	54	#N/A	70.5115	106	28	36.9	7.35	33	12			11.7		142	4.2	15	6.42628	0.96	128
739	1941	3	Female	Non-white	HL	0	10.7							Yes	No	No	Yes	Yes	Yes	No	No	0	-4.83	0.79	-4.97	0.69	0.00742095	124		79			176	29	37.4				29.5	177
2196	1942	5	Female	Non-white	HL	0	63.6	154	26.8173	5.0665	Yes	1	1	No	No	No	No	No	No	No	Yes	0	-3.1	4.3	-3.15	4.11	0.00866707	110	#N/A	74	#N/A	185.706	140	40	38.2	7.42	36	11.8	4.35	170	14.1	37	141	4.1	23	1.78508	0.34	119	7.9
1413	1943	5	Female	Non-white	HL	0	126.9	162.6	47.9977	0.901681	No			Yes	No	Yes	No	No	Yes	No	Yes	0	-4.84	0.78	-4.94	0.71	0.00742095	117	#N/A	69	#N/A	74.0733	104	40	38			11.9	5.91	141	14	38	140	3.6	19	3.92717	0.9	87	8.2
2172	1944	2	Male	Non-white	NHL	0	6.95	64	16.9678	2.35515	Yes			No	No	Yes	Yes	Yes	Yes	No	No	0	-5.64	0.35	-5.42	0.44	0.0116134	108	#N/A	73	#N/A		160	36	37.1													93.17
1796	1945	5	Female			0	58.4							Yes	Yes	No	No	Yes	No	No	Yes	0	-2.77	5.9	-3.61	2.65	0.00604765	95		76			127	48	39.2
1961	1946	5	Female	White	NHL	0	38	154.3	15.9607	4.79883	Yes			No	No	No	No	No	No	No	No		-4.79	0.83	-4.92	0.73
867	1947	5	Female	Non-white	NHL	1	46	163	17.3134	3.34621	Yes	1	1	No	Yes	Yes	Yes	Yes	Yes	Yes	No	0	-6.41	0.17	-6.1	0.22		116	#N/A	80	#N/A		96	21	36.8	7.24	38	17.3					136	3.8	16	2.14209		252	8
1511	1948	5	Female	Non-white	HL	1	33							No	Yes	No	Yes	Yes	Yes	Yes	Yes		-4.62	0.98	-5.98	0.25
617	1949	5	Female	Non-white	NHL	0	149.3	165	54.8393	-0.671413	No	1	1	No	No	No	No	No	Yes	No	Yes		-2.53	7.39	-2.87	5.39
664	1950	4	Female	Non-white	NHL	0	71.4							No	No	No	No	No	No	No	Yes		-4.48	1.12	-4.66	0.94
21	1951	2	Female	Non-white	HL	1	12	84	17.0068	3.89583	Yes	2	2	No	No	No	No	Yes	No	Yes	Yes	0	-3.16	4.08	-4.38	1.24	0.00742095	137	#N/A	101	#N/A		157	41	39.2	7.51	49
1669	1952	4	Male	Non-white	NHL	0	38.6							No	No	No	No	No	No	No	No	0	-5.45	0.43	-5.25	0.52	0.00604765	104		81			129	31	39			10.2	5.56	246			138	3.9	23	2.85612	0.67	106	8.5
2044	1953	4	Male	White	NHL	1	29.3	131	17.0736	2.3986	Yes	4	4	Yes	Yes	No	Yes	No	No	Yes	Yes	0	-3.17	4.02	-3.23	3.8	0.00517617	112	3.40687	64	1.90482		122	25	38.4
1266	1954	3	Female	White	NHL	1	12.9	85.5	17.6465	-0.446402	No	1	3	Yes	No	No	No	No	No	No	Yes		-2.98	4.84	-3.82	2.15
501	1955	4	Female	Non-white	HL	0	44.89	140.9	22.6114	3.63204	Yes			No	Yes	No	No	No	No	No	No		-4.61	0.99	-4.79	0.82
1370	1956	3	Male	Non-white	NHL	0	13	91	15.6986	-1.56928	No			No	No	No	No	No	No	No	Yes		-6.45	0.16	-6.12	0.22
2246	1957	5	Female			0	76.5	167.6	27.2341	4.90263	Yes			No	No	No	No	No	No	No	No		-4.34	1.29	-4.47	1.13
2585	1958	5	Female	White	NHL	0	56.1	167.6	19.9717	4.22887	Yes			Yes	No	No	No	No	No	No	No	0	-4.8	0.82	-4.92	0.72	0.0227133	114	#N/A	40	#N/A		137	31	40.2	7.45	28	9.9					137	4.1
2047	1959	4	Female	White	NHL	0	36.9	147	17.0762	2.09517	Yes			No	Yes	No	No	No	No	No	No		-5.63	0.36	-6.33	0.18
1545	1960	5	Male	Non-white	HL	0	83	178	26.1962	-1.22468	No			Yes	No	Yes	No	No	Yes	No	No		-6.45	0.16	-6.12	0.22
1556	1961	5	Female	White	NHL	1	95.7	182.8	28.6391	-0.911597	No			No	No	Yes	No	No	Yes	No	Yes		-6.34	0.18	-6.14	0.22
1059	1962	3	Male			1	15.1							Yes	No	No	No	No	No	No	Yes		-3.05	4.53	-3.87	2.05
2456	1963	6	Male	Non-white	HL	0	40.2							Yes	No	No	No	No	No	No	Yes	0	-4.62	0.98	-4.8	0.81		103		69			103	34	36.5
1262	1964	2	Female	Non-white	HL	0	10.85	82	16.1362	0.00104369	No	1	1	No	No	No	No	No	No	Yes	No	0	-4.55	1.05	-4.74	0.87	0.00777274	98	#N/A	57	#N/A		108	38	36.9
2313	1965	2	Male	Non-white	NHL	0	7.92	70	16.1633	0.92039	No			No	No	No	No	No	No	No	No		-4.4	1.22	-4.83	0.79
3	1966	5	Female	Non-white	HL	0	93.9							Yes	No	No	No	Yes	Yes	No	Yes		-4.54	1.06	-4.72	0.88
345	1967	3	Male	Non-white	NHL	1	18.5							Yes	No	No	Yes	No	No	Yes	Yes	0	-5.53	0.39	-5.34	0.48	0.00517617	100		50			62	24	37.1
115	1968	6	Male	Non-white	HL	1	49.7	165.1	18.2332	-1.6818	No			No	No	No	Yes	No	Yes	Yes	Yes		-3.27	3.66	-3.33	3.45
1196	1969	5	Female	Non-white	NHL	1	51.3	164	19.0735	4.3136	Yes			No	No	No	No	No	No	Yes	No		-4.77	0.84	-6.08	0.23
1632	1970	4	Female	White	NHL	1	27							No	No	No	Yes	No	Yes	No	Yes	0	-3.52	2.87	-3.51	2.92	0.00604765	132		100			168	51	37	7.436	46.3	11.7			13.8	35.1	146	5.2	27	3.92717	0.3	141	8.2
2229	1971	5	Male			0	55.3	170	19.1349	2.55624	Yes	1	1	No	No	No	No	No	No	No	No	0	-4.67	0.92	-4.85	0.78	0.0645052	105	#N/A	71	#N/A	49.7857	120	43	39.5			11.6	8.87	76	11.4	22	128	4.2	25	14.6376	1.4	94	8.1
483	1972	4	Female			0	24.8	123	16.3924	-1.31007	No			No	No	Yes	No	No	Yes	No	No		-6.42	0.16	-6.11	0.22
2308	1973	4	Male	Non-white	NHL	0	33.8	144	16.3002	5.58024	Yes			Yes	No	No	No	Yes	Yes	No	No		-4.72	0.89	-4.88	0.76
2274	1974	5	Male	White	NHL	0	72.9	180.3	22.4252	1.01964	No	1	1	No	No	No	No	No	No	Yes	Yes		-1.71	15.28	-2.58	7.07
1616	1975	4	Female	Non-white	HL	0	19.8	112	15.7844	-0.280475	No			No	No	No	No	No	No	No	No		-3.86	2.05	-3.25	3.75
2335	1976	4	Male	Non-white	NHL	0	21.7							Yes	Yes	No	No	Yes	No	No	Yes		-3.48	2.98	-3.89	2.01
1058	1977	4	Male			0	37.9							Yes	Yes	Yes	Yes	Yes	Yes	No	No	0	-4.73	0.87	-4.89	0.75	0.00866707	118		64			131	36	39.6			9.3	3	116	14.3	34.6	138	3.3	21	3.57015	0.51	146	7.7
1931	1978	5	Male	Non-white	NHL	1	44.2	154.5	18.5168	4.74862	Yes			No	No	No	No	Yes	No	No	Yes		-4.73	0.87	-4.89	0.75
980	1979	3	Female	White	NHL	0	19					1	1	No	No	No	No	No	No	No	No	0	-4.4	1.22	-4.55	1.04	0.00777274	85		58			107	26	37
2536	1980	2	Male	Non-white	HL	0	4.11	49.9	16.506	3.2003	Yes			No	No	No	No	No	No	No	Yes		-3.27	3.66	-3.33	3.45
1483	1981	3	Male	Non-white	HL	1	14							No	No	No	No	No	Yes	Yes	Yes	0	-3.14	4.13	-4.37	1.26	0.0190196	91		62			104	17	35.8	7.387	34.3	12.1	12.7					4.1		4.99821	0.21	135.52
225	1982	6	Female	Non-white	NHL	0	57.5							No	No	No	No	No	No	No	No		-4.81	0.8	-4.97	0.69
2446	1983	5	Female	White	NHL	1	71.7	172.7	24.04	3.26783	Yes			No	No	Yes	No	No	Yes	No	No		-6.38	0.17	-6.14	0.22
421	1984	4	Male	Non-white	NHL	0	25.2	128.5	15.2614	0.980285	No			Yes	No	No	No	No	No	No	No		0.53	63.03	0.17	54.33
467	1985	5	Female			0	61.8	157	25.072	-3.75948	No			Yes	Yes	No	Yes	Yes	Yes	No	Yes		-3	4.72	-3.01	4.68
637	1986	5	Male	Non-white	NHL	0	44.5	157.5	17.939	1.73715	Yes			Yes	No	No	No	No	No	No	No	0	-4.39	1.23	-4.59	1.01	0.0227133	98	#N/A	53	#N/A	102.5	128	26	40.4	7.4	42	11.9	11.6	228	16.4		143	4.3	25.5	5.35523	0.63	143	8.4
1229	1987	3	Male	Non-white	NHL	0	14	92	16.5406	2.55294	Yes	2	2	Yes	No	No	No	No	No	Yes	Yes	0	-4.47	1.14	-4.64	0.95	0.0088825	92	#N/A	57	#N/A		158	66	38.7
1326	1988	3	Male	Non-white	NHL	0	17.1							Yes	No	No	No	No	No	No	Yes		-4.54	1.06	-4.72	0.88
1663	1989	5	Male			0	103							No	No	Yes	No	No	Yes	Yes	No		-6.08	0.23	-6.07	0.23
1227	1990	5	Female	Non-white	NHL	0	60.5	162	23.0529	0.942815	No			No	No	Yes	No	No	No	No	No		-6.36	0.17	-6.14	0.22
1398	1991	5	Male	Non-white	HL	0	62.8							No	No	Yes	No	No	No	No	No		-4.94	0.71	-5.28	0.51
2133	1992	2	Male	Non-white	NHL	0	9	75	16	0.776388	No			No	No	No	No	No	No	No	Yes	0	-6.24	0.2	-6	0.25	0.00517617	124	4.70016	85	5.16185		156	50	37.8
1428	1993	5	Female	Non-white	NHL	1	64.9							No	No	No	No	No	No	Yes	Yes	0	-4.93	0.72	-5.39	0.46	0.00866707	161		109			65	16	34.4444	7.49	29						142	4.8				124.63
564	1994	5	Male			0	71.5	177.8	22.6174	5.82085	Yes			No	No	No	No	No	No	No	No		-4.74	0.86	-4.98	0.69
2037	1995	3	Female			1	10.6							Yes	No	Yes	No	No	No	No	No	0	-4.72	0.89	-4.88	0.76	0.0124069	116		83			207	51	37.2	7.37	42.9	12.7	8.3	379			149	4.8	23	1.42806	0.41	127.05	9.5
2358	1996	5	Male	Non-white	HL	0	64.5	162.6	24.396	4.5384	Yes			No	No	No	No	Yes	No	No	No		-4.08	1.66	-4.97	0.69
286	1997	4	Male	Non-white	NHL	0	22.4	127	13.888	-0.375914	No	4	4	No	No	No	Yes	No	Yes	Yes	Yes	0	-3.17	4.02	-3.23	3.8	0.0133134	100	#N/A	81	#N/A	162.719	138	20	36.3	7.34	40	11.5	14.4	266			138	3.8	23	4.6412	0.32	154	8.3
553	1998	3	Female	Non-white	HL	1	12.5	83	18.1449	1.71933	Yes	2	2	No	No	No	No	No	No	Yes	Yes	0	-2.88	5.33	-4.15	1.55	0.0217001	122	#N/A	91	#N/A	189.056	140	27	37.4	7.5	65	12.5	13.81	382			141	4.6	23	6.06926	0.18	110	9.9
1509	1999	2	Female	Non-white	HL	1	6.86	54	23.5254	0.358777	No			Yes	Yes	Yes	Yes	No	Yes	Yes	Yes		-3.2	3.92	-3.26	3.69
[truncated: 547 more rows]
[truncated: 10 more columns]
